# Supplementary material for: The impact of wildfires on the diet of Podarcis lusitanicus revealed by DNA metabarcoding
Source: PLoS One. 2025 Oct 1;20(10):e0319238. doi: 10.1371/journal.pone.0319238 (PMC12488016; doi:10.1371/journal.pone.0319238)
Supplement: S1 Table — (XLSX) [file pone.0319238.s001.xlsx]

## Sheet: S1 Table
S1 Table. Podarcis lusitanicus individuals examined at each site, with the corresponding fire regime-UN (unburned), BU16 (burned in 2016), and BU22 (burned in 2022)-along with sex (Female (F); Male (M)) and the respective weight (g) and snout-vent length (SVL, mm).
Sample	Locality	Fire Regime Site	Sex	Weight (g)	SVL (mm)
AL_16_1	Álvora	Fire_2016	M	6.23	47.56
AL_16_10	Álvora	Fire_2016	F	6.6	49.43
AL_16_11	Álvora	Fire_2016	F	6.55	47.67
AL_16_12	Álvora	Fire_2016	M	6.43	44.15
AL_16_14	Álvora	Fire_2016	F	7.4	55.17
AL_16_15	Álvora	Fire_2016	M	6.28	46.15
AL_16_16	Álvora	Fire_2016	M	7.65	55.11
AL_16_17	Álvora	Fire_2016	M	7.57	54.76
AL_16_18	Álvora	Fire_2016	M	6.21	46.98
AL_16_19	Álvora	Fire_2016	M	7.04	53.46
AL_16_2	Álvora	Fire_2016	F	5.6	42.35
AL_16_20	Álvora	Fire_2016	M	6.9	49.98
AL_16_21	Álvora	Fire_2016	M	5.2	36.83
AL_16_23	Álvora	Fire_2016	M	7.45	56.82
AL_16_24	Álvora	Fire_2016	F	5.94	48.48
AL_16_25	Álvora	Fire_2016	M	5.8	40.42
AL_16_6	Álvora	Fire_2016	M	7.21	53.89
AL_16_7	Álvora	Fire_2016	M	6.36	45.53
AL_16_8	Álvora	Fire_2016	F	6.32	44.6
AL_16_9	Álvora	Fire_2016	F	5.81	45.06
AL_22_1	Álvora	Fire_2022	M	7.31	55.13
AL_22_10	Álvora	Fire_2022	M	7.02	54.1
AL_22_11	Álvora	Fire_2022	M	8.12	59.16
AL_22_13	Álvora	Fire_2022	M	6.3	49.91
AL_22_14	Álvora	Fire_2022	M	6.95	51.44
AL_22_16	Álvora	Fire_2022	M	7.02	52.5
AL_22_17	Álvora	Fire_2022	F	6.13	49.61
AL_22_19	Álvora	Fire_2022	M	7.2	56.26
AL_22_2	Álvora	Fire_2022	F	5.16	43.94
AL_22_23	Álvora	Fire_2022	M	6.36	56.33
AL_22_3	Álvora	Fire_2022	F	6.46	49.9
AL_22_4	Álvora	Fire_2022	F	6.25	52.62
AL_22_5	Álvora	Fire_2022	M	7.06	53.31
AL_22_6	Álvora	Fire_2022	F	5.88	47.26
AL_22_7	Álvora	Fire_2022	M	7.4	58.83
AL_22_8	Álvora	Fire_2022	M	6.96	52.38
AL_unb_10	Álvora	Unburned	M	6.04	44.45
AL_unb_11	Álvora	Unburned	M	6.02	42.4
AL_unb_13	Álvora	Unburned	M	6.8	53.08
AL_unb_15	Álvora	Unburned	F	5.61	47.24
AL_unb_16	Álvora	Unburned	M	6.88	50.79
AL_unb_17	Álvora	Unburned	M	6.3	46.65
AL_unb_18	Álvora	Unburned	M	6.73	52.69
AL_unb_19	Álvora	Unburned	M	6.48	49.72
AL_unb_2	Álvora	Unburned	F	6.05	48.74
AL_unb_20	Álvora	Unburned	M	6.34	48.28
AL_unb_21	Álvora	Unburned	M	7.17	51.4
AL_unb_4	Álvora	Unburned	F	7.08	53.94
AL_unb_5	Álvora	Unburned	F	5.7	53.94
AL_unb_6	Álvora	Unburned	M	6.51	51.76
AL_unb_7	Álvora	Unburned	F	6.07	48.35
AL_unb_8	Álvora	Unburned	M	5.73	43.23
AL_unb_9	Álvora	Unburned	M	5.6	43.76
GS_16_1	Gerês_Soajo	Fire_2016	F	6.1	43.68
GS_16_10	Gerês_Soajo	Fire_2016	F	4.52	38.23
GS_16_12	Gerês_Soajo	Fire_2016	M	7.49	58.53
GS_16_13	Gerês_Soajo	Fire_2016	M	6.18	47.86
GS_16_14	Gerês_Soajo	Fire_2016	F	7.04	56.39
GS_16_15	Gerês_Soajo	Fire_2016	M	5.98	50.61
GS_16_17	Gerês_Soajo	Fire_2016	M	6.12	48.23
GS_16_2	Gerês_Soajo	Fire_2016	M	5.4	46.49
GS_16_4	Gerês_Soajo	Fire_2016	M	6.02	50.42
GS_16_5	Gerês_Soajo	Fire_2016	M	6.97	54.01
GS_16_6	Gerês_Soajo	Fire_2016	M	7.21	55.98
GS_16_7	Gerês_Soajo	Fire_2016	M	6.74	54.21
GS_16_9	Gerês_Soajo	Fire_2016	M	6.28	55.83
GS_22_1	Gerês_Soajo	Fire_2022	F	5.96	40.76
GS_22_11	Gerês_Soajo	Fire_2022	M	6.45	47.7
GS_22_14	Gerês_Soajo	Fire_2022	M	6.13	45.08
GS_22_15	Gerês_Soajo	Fire_2022	M	6.65	52.75
GS_22_16	Gerês_Soajo	Fire_2022	M	6.88	51.62
GS_22_2	Gerês_Soajo	Fire_2022	M	7.69	57.48
GS_22_4	Gerês_Soajo	Fire_2022	M	7.2	48.98
GS_22_6	Gerês_Soajo	Fire_2022	M	5.99	46.91
GS_22_7	Gerês_Soajo	Fire_2022	F	5.99	44.91
GS_unb_1	Gerês_Soajo	Unburned	M	6.16	48.34
GS_unb_10	Gerês_Soajo	Unburned	M	5.55	43.77
GS_unb_11	Gerês_Soajo	Unburned	M	6.03	44.07
GS_unb_12	Gerês_Soajo	Unburned	M	6.91	50.97
GS_unb_13	Gerês_Soajo	Unburned	F	5.99	45.77
GS_unb_14	Gerês_Soajo	Unburned	M	5.07	36.59
GS_unb_15	Gerês_Soajo	Unburned	M	7.17	52.88
GS_unb_17	Gerês_Soajo	Unburned	M	5.7	42.17
GS_unb_18	Gerês_Soajo	Unburned	M	7.17	47.05
GS_unb_19	Gerês_Soajo	Unburned	M	8.4	59.59
GS_unb_2	Gerês_Soajo	Unburned	M	6.01	48.46
GS_unb_20	Gerês_Soajo	Unburned	M	8.8	63.78
GS_unb_3	Gerês_Soajo	Unburned	F	5.95	47.43
GS_unb_4	Gerês_Soajo	Unburned	M	5.95	43.03
GS_unb_5	Gerês_Soajo	Unburned	F	6.65	50.1
GS_unb_6	Gerês_Soajo	Unburned	F	5.77	46.06
GS_unb_7	Gerês_Soajo	Unburned	F	5.68	43.47
GS_unb_8	Gerês_Soajo	Unburned	F	5.63	46.25
GS_unb_9	Gerês_Soajo	Unburned	M	7.2	55.81
MC_16_10	Marco de Canaveses	Fire_2016	M	5.73	40.84
MC_16_11	Marco de Canaveses	Fire_2016	M	5.52	46.84
MC_16_12	Marco de Canaveses	Fire_2016	M	5.25	43.21
MC_16_13	Marco de Canaveses	Fire_2016	F	5.48	40.53
MC_16_14	Marco de Canaveses	Fire_2016	M	5.49	50.5
MC_16_16	Marco de Canaveses	Fire_2016	M	5.4	43.67
MC_16_18	Marco de Canaveses	Fire_2016	M	4.99	42.13
MC_16_19	Marco de Canaveses	Fire_2016	F	6.12	48.53
MC_16_2	Marco de Canaveses	Fire_2016	F	6.18	47.34
MC_16_20	Marco de Canaveses	Fire_2016	M	6.19	48.08
MC_16_3	Marco de Canaveses	Fire_2016	F	6.15	55.44
MC_16_5	Marco de Canaveses	Fire_2016	M	5.16	37.95
MC_16_6	Marco de Canaveses	Fire_2016	M	7.59	55.05
MC_16_7	Marco de Canaveses	Fire_2016	M	7.9	56.77
MC_16_9	Marco de Canaveses	Fire_2016	M	7.27	49.63
MC_22_1	Marco de Canaveses	Fire_2022	F	5.48	40.17
MC_22_10	Marco de Canaveses	Fire_2022	M	5.73	42.8
MC_22_11	Marco de Canaveses	Fire_2022	M	6.67	48.59
MC_22_13	Marco de Canaveses	Fire_2022	M	5.67	54.35
MC_22_14	Marco de Canaveses	Fire_2022	M	6.76	45
MC_22_15	Marco de Canaveses	Fire_2022	F	5.37	42.21
MC_22_16	Marco de Canaveses	Fire_2022	M	6.53	41.32
MC_22_17	Marco de Canaveses	Fire_2022	F	4.5	34.91
MC_22_18	Marco de Canaveses	Fire_2022	M	7.48	55.72
MC_22_19	Marco de Canaveses	Fire_2022	M	7.18	49.03
MC_22_2	Marco de Canaveses	Fire_2022	M	7.33	52.02
MC_22_21	Marco de Canaveses	Fire_2022	F	6.08	46.14
MC_22_22	Marco de Canaveses	Fire_2022	M	5.74	35.81
MC_22_23	Marco de Canaveses	Fire_2022	F	5.29	35.11
MC_22_24	Marco de Canaveses	Fire_2022	M	5.98	41.77
MC_22_25	Marco de Canaveses	Fire_2022	M	6.91	49.55
MC_22_26	Marco de Canaveses	Fire_2022	M	6.25	50.54
MC_22_27	Marco de Canaveses	Fire_2022	M	8	56.5
MC_22_28	Marco de Canaveses	Fire_2022	F	5.87	44.66
MC_22_3	Marco de Canaveses	Fire_2022	M	6.21	45.03
MC_22_6	Marco de Canaveses	Fire_2022	F	6.23	49.29
MC_22_7	Marco de Canaveses	Fire_2022	F	6.59	45.97
MC_22_8	Marco de Canaveses	Fire_2022	F	6.4	50.78
MC_22_9	Marco de Canaveses	Fire_2022	M	6.49	49.53
MC_unb_10	Marco de Canaveses	Unburned	M	6.45	45.99
MC_unb_11	Marco de Canaveses	Unburned	F	7.08	55.06
MC_unb_12	Marco de Canaveses	Unburned	M	6.79	47.95
MC_unb_13	Marco de Canaveses	Unburned	F	7.48	53.35
MC_unb_2	Marco de Canaveses	Unburned	F	6.36	49.18
MC_unb_3	Marco de Canaveses	Unburned	M	6.44	47.55
MC_unb_4	Marco de Canaveses	Unburned	M	6.34	44.93
MC_unb_5	Marco de Canaveses	Unburned	M	8.44	56.35
MC_unb_6	Marco de Canaveses	Unburned	M	7.06	47.96
MC_unb_8	Marco de Canaveses	Unburned	F	6.25	47
MC_unb_9	Marco de Canaveses	Unburned	M	7.97	54.92
VC_16_10	Viana do Castelo	Fire_2016	M	7.86	46.67
VC_16_14	Viana do Castelo	Fire_2016	F	8.24	50.35
VC_16_15	Viana do Castelo	Fire_2016	M	7.78	42.49
VC_16_6	Viana do Castelo	Fire_2016	M	7.84	42.57
VC_16_7	Viana do Castelo	Fire_2016	F	6.65	41.67
VC_16_9	Viana do Castelo	Fire_2016	M	7.58	43.99
VC_22_10	Viana do Castelo	Fire_2022	M	8.16	49.51
VC_22_11	Viana do Castelo	Fire_2022	F	7	42.99
VC_22_12	Viana do Castelo	Fire_2022	M	8.62	53.66
VC_22_14	Viana do Castelo	Fire_2022	M	8.88	54.23
VC_22_15	Viana do Castelo	Fire_2022	M	8.74	49.59
VC_22_17	Viana do Castelo	Fire_2022	M	8.05	52.17
VC_22_2	Viana do Castelo	Fire_2022	M	8.84	53.77
VC_22_3	Viana do Castelo	Fire_2022	M	8.71	51.92
VC_22_4	Viana do Castelo	Fire_2022	M	8.55	53.01
VC_22_5	Viana do Castelo	Fire_2022	M	8.16	47.75
VC_22_6	Viana do Castelo	Fire_2022	F	7.38	45.98
VC_22_8	Viana do Castelo	Fire_2022	F	7.61	43.86
VC_22_9	Viana do Castelo	Fire_2022	M	8.12	48.08
VC_unb_1	Viana do Castelo	Unburned	M	7	50.93
VC_unb_10	Viana do Castelo	Unburned	M	5.86	40.07
VC_unb_11	Viana do Castelo	Unburned	M	5.92	37.91
VC_unb_12	Viana do Castelo	Unburned	M	5.99	43.4
VC_unb_13	Viana do Castelo	Unburned	F	5.32	38.72
VC_unb_14	Viana do Castelo	Unburned	F	5.87	43.49
VC_unb_15	Viana do Castelo	Unburned	M	7.85	56.58
VC_unb_17	Viana do Castelo	Unburned	M	6.56	43.27
VC_unb_18	Viana do Castelo	Unburned	M	7.16	50.05
VC_unb_19	Viana do Castelo	Unburned	M	4.92	38.41
VC_unb_2	Viana do Castelo	Unburned	F	6.76	47.08
VC_unb_20	Viana do Castelo	Unburned	M	7.68	53.6
VC_unb_4	Viana do Castelo	Unburned	M	7.18	46.66
VC_unb_5	Viana do Castelo	Unburned	F	6.97	53.61
VC_unb_6	Viana do Castelo	Unburned	M	5.11	38.62
VC_unb_7	Viana do Castelo	Unburned	M	7.67	52.71
VC_unb_8	Viana do Castelo	Unburned	F	6.26	51.36
VC_unb_9	Viana do Castelo	Unburned	M	7.55	53.91
