# Supplementary material for: The impact of wildfires on the diet of Podarcis lusitanicus revealed by DNA metabarcoding
Source: PLoS One. 2025 Oct 1;20(10):e0319238. doi: 10.1371/journal.pone.0319238 (PMC12488016; doi:10.1371/journal.pone.0319238)
Supplement: S2 Table — (XLSX) [file pone.0319238.s002.xlsx]

## Sheet: S2 Table
S2 Table. Non-dietary data obtain from Podarcis lusitanicus’s diet samples.
Sequence	Count	Final_id	% Match
tttatctggtatacaggctcatagtggtccaagtgtagatttagctatatttggtttacatttatcaggtgtaagtagtttattgggagctatgaattttattactactattttaaatatgagaagtccaggtataaaattacacaaattagccttattcggttgagcagttgtagttacagctgttttacttttattatcttta	702	Ascomycota	86.76
tctgtcttcgtctttattttctggtagaaagggtgttgattttttaatgttttctttacatttggctggtgtttctagtatctttagttctataaattttatatgtactctttgtagggtgttttttactaatatttctgctcgaacttctattgttttatgatcttatttttttacgtctattttattgttgattacttta	4490	Platyhelminthes	82.09
attatcaagtgtgcaagctcattcaggaccatccgtagatttagctatttttagtttacatttaaccggaatttcgtctttattaggtgctattaattttatttcaactatttataatatgcgagctcctggtttaagttttcatagattacctttatttgtttggtctatcttaattacagcttttcttttattattaacttta	24	Heterokontophyta	99.02
tttatcaggaattcaatcacacagtggacctagtgttgatttagcaatatttggtttacatttaagtggaattagtagtatgcttggtgcaatgaacttcattacaactatcttaaatatgagaagtccaggtatacgtttacacaaattagctttatttggttgagctgtaataataacagcagtgttattattattatcatta	66	Ascomycota	92.09
tttagccggaatacaaagtcacagtggacctagtgtagatcttgcaatttttgctttacatctatcaggggtaagtagtttattaggatcaataaacttcataactactgtagctaatatgagaacacctggaataaaattacataaattagccttatttggatgagctgtagcaataacagcagtgttattattatgttcatta	103	Ascomycota	96.57
gttatcaaccatatttatgccaactactgctattgagtacgctatagccgcattacacttaactggaatatcttcaatattaggctcgttaaatttcatagttaccatttttaatatgcgtgcccctggactaacttatgcaaggttaaacctattcgtctgatctatccttattacctcgtttctactattgttatcttta	1189	No match
tttatcaagtattcaaagtcatagtggacctagtgtagatttagccatttttggtttacatttatctggtgttagttcactattaggagctatgaattttataacaacaatacttaatatgagagccccaggaataagacttcataaagtaacactatttggttgagcagtagttgttactgctgtattattactgttatcatta	181	Ascomycota	82.84
tctaagtggagtacaaagtcatagtggtcctagtgtagatttggctatatttgctttacatttaagtggtataagtagtttacttggagccattaattttattactactatattaaatatgagaagtccaggtataagattacacaagttagctcttttcggttgagctgtagtggttactgctgtattattattattatcttta	143	Ascomycota	89.05
tttatcaggaatacaagcacattcaggtccgtccgtagatttagcaattttcagtttacatttatcaggagcatcttcgattttaggtgctattaattttattgttacgattatcaatatgagagcgcgaggtttagctatgtatactatacctttattcgtttgatctgttttcgtaaccgctttccttctgttgctcgcttta	32	Ochrophyta	80.56
tttatctggattgcaaagtcatagtggacctagtgttgatttagctatatttgccttacatttatcaggtataagtagtttattaggagctatgaattttattactacaatattaaacatgagaagtccaggtataagattacataaattagccttatttgggtgagcagtagttattactgctgttttattattattatcttta	43	No match
attatcaggtatacaaagtcatagtggacctagtgtagatttagctatttttggtttacacttatcaggtgtaagtagtttacttggtgcaatgaatttcattactactattttaaatatgagaagccctggtataagattacataaattagcattatttggatgagctgtattagttacagctgttttattactattatcactt	171	Ascomycota	88.56
tttatcaggtatacaaagtcatagtggacctagtgtagatttagctatatttggattacatttatcaggagtaagtagtttattaggagctatgaactttattactactattttaaatatgagaagtccaggtataagattacataaattagctttatttggttgagctgtattagtaacagctgtgttacttttattatctcta	107	Ascomycota	88.73
tttatcaagtatacaaagtcatagtggaccaagtgttgatttagctatatttgcattacacttatcaggtgtaagttcattattaggagcaatgaattttattacaactatattaaatatgagagctccaggaataagattacataaagtatcattatttggttgagcagtagttgtaacagctatattattattattatcatta	64	Ascomycota	87.19
attagctggagtacaatcacattcaggtggttcagtggatttagctatttttagtttacacctagcaggagtttcttcattattgggtgccataaattttatatgtacagctatgaacatgagaactaatggtatgtcaatgcataaattacctctttttgtgtgatctattttcattacagctattttattattattaacatta	17	Basidiomycota	86.27
tttatcaggtatacaaagtcacagtgggccaagtgtagatttagctatatttgctttacatctgtcaggtattagtagtttacttggagcaataaatttcattactactatacttaacatgagaagtccaggtataagattacataaattagctttatttggatgagctgtagtagttacagcagtattattattactgtcatta	85	Ascomycota	89.22
tttaagtggagtacaaagtcatagtggaccaagtgtagatttagctatatttgctttacacttatctggtataagtagtttattaggagctatgaatttcattactactattcttaatatgagaagtccaggtataagactacacaaattagctctattcggatgagccgtggtgataacagctgtattgttactactatcttta	40	Ascomycota	89.22
tttatcaggaatacaagcacattcaggtccgtccgtagatttagcaattttcagtttacatttatcaggagcatcgtcaattttaggtgctattaattttattgttacgattatcaatatgagagcgcgaggtttagctatgtatactatccctttattcgtttgatctgttttcgtaaccgctttccttctgttgctcgcttta	23	Ochrophyta	77.78
tttatctggtattcaaagtcatagtggacctagcgtggatttagctatatttgctttacatttatcaggtataagtagcctattaggtgcgatcaattttataacaacaatattaaatatgagaagtcctggtattagattacataaattagcattgtttggttgagctgtagtggttacagcagtgctattattattgtcctta	31	Ascomycota	87.25
tttatcaggaatacaagcacattcaggaccgtccgtagatttagcaattttcagtttacatttatcaggagcatcgtcaatcttaggtgctattaattttattgttacgatcattaatatgagagcgcggggtttagctatgtatactatccctttattcgtttgatctattttcgtaaccgctttccttcttttactagcttta	10	No match
tttatcgagtatacaaagtcatagtggacctagtgtagatttaggtatatttggattacatctatctggagtgagttctttattaggtgctatgaattttataactactatactaaatatgagatctccaggtataagattacataaagtaacattatttggttgagctgtggtagttacagcagtgttattattattatcttta	10	No match
tctatcagcactacaaagccactcaggtggatcagtggatctagctattttcagtctacacctagcaggaattagttctatgcttggagctatgaattttattactacaattctaaatatgcgaaatccaggaatgacactacataaactacctctatttgtatgggctatttttgtaactgcaattctacttctactaagtcta	51	Basidiomycota	93.33
tttatcaggtatacaaagtcacagtggacctagtgtggatttagctatctttggattacatttatcaggtgtaagtagtctattaggtgctatgaatttcattactacaatattaaatatgagaagtccaggtattagattacataaattatctttatttggttgagcagttatagtaaccgctgtactgcttttattatcccta	17	Ascomycota	87.1
tctatctggtatccaaagtcactcaggtggttctgttgatttagcaattttcagtctgcatttagcaggtattagttcaatgttaggagcaatgaacttcatcacaactattattaacatgcgacatccaggaatggcaatgcataaattaccattattctgttgagctatttttgtaacagctatcttacttctattatcttta	23	Basidiomycota	90.55
actagcaggactacaaagccattcaggtggatctgtagatctagctatttttagtctacatctagcagggatttcatcaatgctaggtgcaatgaatttcattactactgtactgaatatgcgaaaccctggaatgacactacataaacaaccactatttgtatgggcaattttcgtaacagctattctactgctactaagtcta	12	Basidiomycota	88.02
tttagctagcttacaatctcattctggtggttctgttgatttagctatcttcagtttacatctagcaggtattagttcaatgttaggtgcttctaactttattacgacaataatcaacatgagagctccaggattaactatgcataaattaccattatttgcttgggcagtattaattacagctgtattattattattatcatta	18	Heterokontophyta	81.28
tctttcaagtatagctagccattcaggaggaagtgttgacttagctatctttagcctacatttagcgggagtaagcagtattttaggagcaattaactttattaccacaatattcaatatgcgtgctcctggattaagcatgcacagacttccattgtttgtttggtctattttaataactgcttttcttctattattgacacta	11	No match
tttatctggtttacaaagtcatagtggaccgagtgtagatttagcaatatttgctttacatttatcaggtgtaagtagtttattaggagctatgaatttcattactacaatattgaatatgagaagtccaggtataagattacataaattagctttatttggatgagctgtagtaattactgcagtattattattattatctctt	25	Ascomycota	90.05
tttgtctggaatacaaagccatagtgggccaagtgtagaccttgccatatttgccttacatttatctggtataagtagtttactaggagctatgaattttataactacgaatttaaatatgagaagtccaggtataagattacataaattagctttatttggtcgagcagtagtaataacagcagtgttattattattatcatta	69	Ascomycota	88.73
tttgtctggaatacaaagtcatagtgggccaagtgtagaccttgcgatatttgccttacatttatctggtataagtagtttactaggagctatgaattttataactacaattttaaatatgagaagtccaggtataagattacataaattagctttatttggttgagcagtagtaataacagcagtgttattactattatcatta	84	Ascomycota	88.73
tttatctggaatacaaagtcacagtggacctagtgtagatttagctatttttgcattacacctatcaggaataagttctctattaggtgctatgaattttataacaactatattaaatatgagaagtccaggtgtaagactgcataaattagctttatttggatgagctgtacttgttacagcagtattgttattattgtcctta	71	Ascomycota	88.73
attaagtggagtacaaagtcacagtggacctagtgtagatctagctatttttgctttacacttatctggtataagtagtttattaggtgcaattaactttataactactatacttaatatgagaagtcctggtattaaattacataaattagcattatttggatgagctgttatagttacagctgtattattactattatcatta	35	Ascomycota	93.73
attaagtggagtacaaagtcacagtggacctagtgttgatttagctatatttggactacacctgtcaggtataagtagtttattaggtgctataaacttcattactacaatacttaatatgagaagtcctggtataagactacataagttagctttatttggatgagctgtagtagttacagctgtattattattattatcaata	49	Ascomycota	94.53
tttatctggtctacaaagtcatagtggaccaagtgtagatttagctatatttgctttacatcttacaggagtaagtagtttacttggagcaatgaattttataacaactatattaaatatgagaagtcctggtataagactacacaaattagcattatttggatgagcagttatagtaacagctgtgttactattattatcatta	10	Ascomycota	87.56
tttatctggattacaaagtcatagtggacctagtgtagacttaggtatatttgctttacatttatcaggagtaagtagtttattaggtgctattaattttattactacaataggtaatatgagaacacctggtataagattacataaattagccttatttgggtgagctgtagttataacagctatattattattattatcttta	232	Ascomycota	94.12
attaagtggagtacaaagtcacagtggaccaagtgttgatttagctatttttgctttacatctatctggtattagtagtttattaggtgcagttaactttataacaactatacttaatatgagaagtccaggtataagattacacaaattagctttatttggatgagcagtagttgttacagctgtattattattattatcatta	10	Ascomycota	93.63
ccttatattatgaaaaacggcgattacatggtaagcgggctgaactccccccaaagcagggacaggctggataaaatcttcagcggctattgttttatgcaggttgagtatgcggcgctgtccgggtatctggatttcgcaattgacgcggcgctggatttggaagactttttgactacctacacaatcggttccgagcaggaag	10	No match
tttgtcaaattctgtttatcattttggtggctctgttgatttggctatttttagtttacatgttgctggggtatcttctattttaggaggaattaattttattactacttgtttaaagggtaaaattagttatgtcttgaggttggaatttttgaatctttttacttgagctataattgttactagttttcttttagttttaagtctt	50	Rotifera	90.95
attatccggaattcaatcacattcaggaggatcagttgatttagccattttcagtcttcatttatctggaatttcatcaatgttaggagcaatgaattttattacaacaattattaacatgcgaaatccaggtatgactttacacaaattacccctatttgcttgagcagtgatggtaactgctattttattacttttatcacta	13	No match
attgtcagtaagtggccatgcaggagcatctgttgacttagcaatatttagtttgcatatagcaggagcttctagtttaatgggagctataaactttatttgtactatatttaacatgagagttcctggaatgaatttccatcgattatctttatttgtttggtctgtattgattacagcagtattgttgttattgagttta	40	Heterokontophyta	77.95
actatcagggctgcaaagtcacagtggacctagtgtagatctagcaatatttgctttacatctatcgggaataagtagtttattaggggctatgaatttcattactacaatactgaacatgagaagcccaggaataagactacataaattagctttattcggatgagcagtggtaataacagcagtattattattattatcattg	14	No match
tctagctggaaacctggcccacgcaggagcatctgtagacctaactattttttcattacacttagccggagtttcctcaatcctaggcgcaattaacttcatcaccacctgcattaatataaaacccccaaacatgacccaatatcaagcccccctatttgtctgatctgtcctaattacagcagtacttcttctcctgtctctc	48	Teira dugesii	99.51
tcttagtggtagtgaagcccattctggtcctgctgtagattttgctatttttagtttacatttatcaggagcttcttctattgcaggggctattaattttatagtcacgattgttaatatgcgaaataaaggattagagtttaatcgattacctttatttgtatgatctgtatttattacagcaatattattacttttatcttta	10	Heterokontophyta	88.67
tttatcaggaattcaaagtcatagtggtcctagtgtagatttagctatttttggtttacatttaagtggtataagtagtatgttaggtgctatgaactttattacaactatattaaatatgagaagtccaggaatccgtttacataaattagctttatttggttgagctgtaataataacagctgtgttattattattatcttta	199	Ascomycota	95.48
tttatccggttctgtatcgcatagtggaggttcagtagatttagtaatcgtatctttacatcttgctggtgtaagttctttattaggtgctattaatctattagcaactataagtaatatgagatctgggggtttaggttatgaaagattaccattatttgtttgagctattggaattactgctgtattattgatgttatcactg	48	No match
tctagctggaaacctggcccacgcaggagcatctgtagacctaactattttttcattacacttagccggagtttcctcaatcctaggcgcaattaacttcatcaccacctgcattaacataaaaccccctaatataacacaataccaaacccccttgtttgtttgatctgttctaattacagcagtactcctccttctttctctt	11	Teira dugesii	93.03
tttatcaggaatccaagctcattcgggacctgcagttgatttggctatttttagtttacatttgtcaggggcttcttcgatcatgggggctattaactttattgtcactgtattgaacatgcgagctcgaggaatggctatgtacagtattcctttatttgcttgatctgtttttgttacagcgttcttgctgctactgtcttta	22	No match
tctagctggaaacctggcccacgcaggagcatctgtagacctaactattttttcattacacttagccggagtttcctcaatcctaggcgcaattaactttattactacctgcattaacataaaaccccctaatataacacaataccaaacccccttgtttgtttgatctgttctaattacagcagtactcctccttctttctctt	10	Lacertidae	91.54
agagaggagggaatcacctcgttggtgcggtaatgggtcgcatacttggccagaagctccggttcaaaggcccagttctccatgatctgcgaaggcatttcgacgaaatcgccctccacttccgacagaccgcggtagcgcacgtcgtgaaagaggaaatgcagcgcgtgaccgaactcatggaaaagagtctccacctcgtcgacac	67	No match
attgagtggaatccaaagtcatagtggagcaagtgtagatttagctatatttggtctacatttatctggaataagttcattattaggtgctatgaacttcattactacaattttaaatatgcgtagtccaggtataagattacacaaacttgctttatttggttgagcagttgttattacagctgttttattattattatcactt	1115	Ascomycota	84.31
attagccggaaacatggcccatgcgggagcctcagtagatctaaccatcttttcacttcatctggctggagtttcctctatcctaggtgcaattaactttattactacctgcattaacataaaaccccctaatataacacaataccaaacccccttgtttgtctgatctgttctaattacagcagtgctcctccttctttctctt	1164	Podarcis guadarramae	99.02
tttatctggtgtgcaaagtcatagtggacctagtgtagacttagccatctttgctttacatctttcaggggttagtagtttattaggtgcaatcaattttataactactatagttaatatgagaacacctggaattagactccacaagttagctttatttggatgagctgtggttataacagctgtattattattattatcatta	20	Ascomycota	89.71
tttagcaagtatacaatctcattcaggaggatctgtagatttagcaatctttagcttacatttagctggagtatcttcattattaggagctataaatttcataagtacaactttaaatatgagaacaaatggaatgtctttacataaattacctttatttgtttgggctatatttataactgctattttattattattatcttta	40	Basidiomycota	92.16
attatcaggtatacaaagtcacagtggtccaagtgtagatttggctatttttgctttacatctatcaggagtaagtagtttacttggggctatgaactttatcacaaccatattaaatatgagagctccaggaatcagattacacaaattagctttatttggatgagcagtagtaatgacagcagtattgttattactttctcta	80	Ascomycota	84.08
actatcaggtatacaaagtcatagtggtccaagtgtagacttagcgatatttggtttacatttatctggtataagttcacttttaggtgctatgaattttatgacaacaacatttaatatgagaagtcctggtataagattacataaattaatattatttgcatgagctgttgtaattacagctgttttattattattatcatta	793	Ascomycota	93.03
attatcaggtatacaaagtcacagtggtccaagtgtagatttggctatttttgctttacatctatcaggagtaagtagtttacttggggctatgaactttatcacaaccatattaaatatgagagctccaggaatcagattacacaaattagctttatttggatgagcagtagtagtaacagcagtattgttattactttctcta	382	Ascomycota	85.57
tctagctggaaacctggcccacgcaggagcatctgtagacctaactattttttcattacacttagccggagtttcctcaatcctaggcgcaattaacttcatcaccacctgcattaatataaaacccccaaacatgacctaatatcaaacccccctatttgtctgatctgtcctaattacagcagtacttcttctcctgtctctc	660	Teira dugesii	99.51
attagccggaaacatggcccatgcgggagcctcagtagatttaaccatcttttcacttcatctggctggagtttcctctatcctaggtgcaattaactttattactacctgcattaatataaaacccccaaacatgacccaatatcaaacccccctatttgtctgatctgtcctaattacagcagtacttcttctcctgtctctc	20	Podarcis sp.	92.16
attagccggaaacatggcccatgcgggagcctcagtagatctaaccatcttttcacttcatctggctggagtttcctctatcctaggcgcaattaactttattactacctgcattaacataaaaccccctaatataacacaataccaaacccccttgtttgtttgatctgttctaattacagcagtactcctccttctttctctt	41	Podarcis guadarramae	99.51
tttaagtggagtacaaagtcatagtggacctagtgttgatttagctatatttggattacatttatctggtataagtagtttattaggtgctgtaaatttcattactactatactaaatatgagaagtccaggtatcaggttacataaattagccttattcggttgagctgtggttgttacagcagtattattattactatcatta	397	Ascomycota	96.08
cgctgggcagcgatacgcccaactcagtatgacatgaaatatgtgtctgtccgcgaaggagtactgagtagcaactataacaaactaaaactataccaagtatgaatgtaatatgcacaagatgcggcgtcacagatgtttcctgtgaagccatgataaatcctaacactgaggaatttcaggattataccgacgaatcatt	142	No match
tttatcaggaatacaagcacattcaggaccgtccgtagatttagcaattttcagtttacatttatcaggagcatcgtcaatcttaggtgctattaattttattgttactatcattaatatgagagcgcggggtttagctatgtatactattcctttattcgtctgatctattttcgtaactgctttcctccttctattagcttta	10	No match
attatcatcaatacaatcacattcaggaggatcagtagatttagctatatttagtttacatatagcaggtatttcatcaatgttaggagcaattaattttattacaacaataattaatatgagagctccaggtatgactatgcataaattacctctatttgtatgggcagtattaattactgctatcttattacttctatcttta	2475	No match
gttatcgacatattatatgccaacaacagcagttgactatgcaatcgcagcattacatttaacaggaatttcttcaattttaggttcaattaattttattgtaactatttttaatatgagagcacctggtttaacatattcaagattaaacttatttgtttgagcaatattaattacatcatttttattaatcttatcatta	36	Heterokontophyta	76.54
attatcaggtattgcttctcactctggtggatctgtagatttagcgatctttagtcttcacttatcaggtatttcttctatgttaggagcaatgaactttattacaacaattattaatatgagagctcctggaatgtcattccacaaaatgcctctatttgtatgggctgtattaattacagcagttctattacttctatcttta	1373	Zygomycota	98.53
cttagcaggcaacctagcccatgcaggagcttcagtagatctaaccattttctctttacacttagcaggagtttcctcaattttaggagccatcaacttcattacaacaattatcaacataaagccccccgcaatgtcacaataccaaacccctctgttcgtatgatccgtaataattaccgccgtactactactactctcgctc	17	Bos taurus	100
attagccggaaacatggcccatgcgggagcctcagtagatctaaccatcttttcacttcatctggctggagtttcctctatcctaggtgcaattaactttattactacctgcattaacataaaaccccctaatataacacaataccaaacccccttgtttgtttgatctgttctaattacagcagtactcctccttctttctctc	1082	Podarcis guadarramae	100
attatcaggtatacaaagtcacagtggtccaagtgtagatttggctatttttgctttacatctatcaggagtaagtagtttacttggagctatgaactttatcacaaccatattaaatatgagagctccaggaatcagattacacaaattagctttatttggatgagcagtagtagtgacagcagtattgttattactttctcta	29	No match
attatcaggaatacaaagtcacagtggaccaagtgtagacttagctatatttgccttacacttatccggtataagtagtttactaggggctatgaatttcataacaactatattaaatatgagaagtcctggaataagactacataaattagccctatttggttgagcagtagtagtgacagctgtattactattattatcttta	189	Ascomycota	88.73
attagccggaaacatggcccatgcgggagcctcagtagatctaaccatcttttcacttcatctggctggagtttcctctatcctaggtgcaattaactttattactacctgcattaacataaaaccccctaatataacacaataccaaacccccttgtttgtttgatctgttctaattacagcagtactcctcctcctttctctt	116	Podarcis guadarramae	99.51
attgtcaggtatacaaagtcacagtggtcctagtgtagatttagctatatttgcacttcacctatcaggtataagtagtctattaggagctatgaattttataacaactatactaaatatgagaagtccaggaataagattacacaaattggctttatttggatgagcagtagtggttacagcagttttattacttttatcttta	137	No match
attaagtgctattcaagctcactctggtccatcggttgatttagccatttttagtttacatttggctggagcttcgtcaattgctggtgctattaattttattgttactattattaatatgcgtgctcgtggtatgactatgagtcgtttgccgttattttgttgagcagttttagtaacagctattttgttattattatcgtta	411	Ochrophyta	80.3
attatcaggtatacaaagtcacagtggacctagtgtggacttagctatcttcgctcttcacctatcagggataagtagtctattaggagcgatgaatttcataacaactatattaaacatgagaagtccaggaataagattacacaaattggccttatttggatgagctgtagtggtaacagctgttttattacttttatcttta	216	No match
ttatcaggtatacaaagtcacagtggtccaagtgtagatttggctatttttgctttacatctatcaggagtaagtagtttacttggggctatgaactttatcacaaccatattaaacatgagagctccaggaatcagattacacaaattagctttatttggatgagcagtagtagtgacagcagtattgttattactttctcta	35	Ascomycota	84.58
tttatcaggtatacaaagtcacagtggtccaagtgttgatttagccatatttgggttacatctttctggtgtatctagtcttcttggagccatgaatttcatgacaactacatttaatatgagaagtcctggaattagactacataaattaattttatttgcatgagcagttgttattacagctgttttattattattatcatta	816	Ascomycota	95.59
attatctggaatacaatctcacagtggaccaagtgttgatttagctatatttggtttacacttaagtggtattagtagtatgttaggtgctatgaattttataacaactattttaaatatgagaagtccaggaatacgtttacacaaattagcgttatttggatgagctgttattattacagctgtattattattattatcatta	116	Ascomycota	95.59
ttatcagctatacagagtcatagtggacctagtgtagacttagcaattttttctctgcatctgtcaggtataagtagtctgttaggggctattaattttataacaactatattaaatatgagaagtccaggaataagattacacaaattggccttatttggttgagcagtagtagtcacagctgttttacttttattatcttta	45	Ascomycota	84.31
ttagccggaaacatggcccatgcgggagcctcagtagatctaaccatcttttcacttcatctggctggagtttcctctatcctaggtgcaattaactttattactacctgcattaacataaaaccccctaatataacacaataccaaacccccttgtttgtttgatctgttctaattacagcagtactcctccttctttctctt	110	Podarcis guadarramae	100
tctagctggaaacctggcccacgcgggagcatctgtagacctaactattttttcattacacttagccggagtttcctcaatcctaggcgcaattaacttcatcaccacctgcattaatataaaacccccaaacatgacccaatatcaaacccccctatttgtctgatctgtcctaattacagcagtacttcttctcctgtctctc	21	Teira dugesii	99.51
tcttagtagcatagctagccattcagggggtgcagtagacttggctatttttagccttcacctgtcaggtataagtagcattttaggagcaatcaattttataaccactgttttcaatatgcgcgcccctggaatgacaatgcatcgtcttcctctttttgtgtggtcagtactgataacagcattcttattattgttgtcactc	91	Ochrophyta	74.37
attatcagaaatacaaagtcacagtggacctagtgtagacttagctatttttgctttacacttaagtggtataagtagtttgttaggtgcaataaactttataactactatattaaatatgagagcaccaggaataagactacataaattagcactatttggatgagcagttgtagttacagcagtattactgttattatcacta	103	Ascomycota	87.25
tttatctgctattcaagctcacagtggaccaagtgtagatttagctatatttggactgcatttatcaggggtaagtagtctattaggagcaatgaactttataactacaatattaaatatgagaagtccaggtataagattacataaattagctttatttggttgagctgtaatagtaacagccgttttactattattatcacta	596	No match
attatcaggtatacaaagtcacagtggacctagtgtagacttagcaatcttcgctcttcacttatcagggataagtagtctattaggagcaatgaattttataacaacaatactaaatatgagaagtccaggaataagattacataaattggctttatttggttgagcagtagtggttacagcagtattattacttttatcttta	47	No match
attatcaggtatacaaagtcacagtggtccaagtgtagatttggctatttttgctttacatctatcaggagtaagtagtttacttggggctatgaactttatcacaaccatattaaacatgagagctccaggaatcagattacacaaattagctttatttggatgagcagtagtagtgacagcagtattgttattactttctcta	3890	No match
attatcagaaatacaaagtcatagtggacctagtgtagacttagcaatatttgcgctacatttatcaggaataagtagtttattaggagcaattaactttataactactattttaaatatgagaagtcctggtattagattacataaactggctttatttggatgagcagttgtaataactgcagtattacttttattatcttta	370	No match
tttatctttattacaaagtcatagtggtgcaagtgtagatttagctatatttgctttacatttggctggagtgagtagccttttaggtgcaatgaatttcataacaactatacttaatatgagaagcccgggtataaggttacataaattagctttgtttggttgagcggtagttgttactgctgttttattacttttatcttta	20	Ascomycota	82.8
gtccgcggagcaaattgaaataaacatcaccaattacgcaaacgaagaaggaatggccggatcggattactatctggaatatttcaacggtacggaatggatgagtgttccgcaaaattatgctttcactgcactgggataccctatcgcttccggaaaaacacgcgacggattcaccgccacgttatatccacagttatcg	80	No match
attgtcaggtatacaaagtcacagtggtcctagtgtagatttagctatcttcgctctacatctatcagggataagtagtcttttaggggctatgaattttataactactatacttaatatgagaagtccaggaataagactacacaaattggctttatttggctgagcagtagtggttacagccgtgttattacttttatcttta	10	No match
tctaagtagtctagtagggcatcctggggctgctgtggatatggctattttaagcttacatcttacagggctttcttccattcttggttcaattaatatgattgtcactatctttaatatgagaactgatggtatggggttatttgaaatgcccttatttgtttggtcaattttggttactgctttcttgttgatactggcaatt	15	Proteobacteria	100
cattatcaggtatcgcttctcactctggtggatctgtagatttagctattttcagtcttcacttatctggtatttcttctatgttaggtgcaatgaactttattacaactattattaatatgagagctcctggaatgtcattccataaaatgcctctatttgtatgggctgtattaattacagcagttctattacttctatcttta	68	Zygomycota	99.02
attatcaggtatcgcttctcactctggtggatctgtagatttagctattttcagccttcacttatctggtatttcttctatgttaggtgcaatgaactttattacaactattattaatatgagagctcctggaatgtcattccataaaatgcctctatttgtatgggctgtattaattacagcagttctattacttctatcttta	30	Zygomycota	98.53
attatcagaaatacaaagtcacagtggacctagtgtagacttagctatttttgctttacacttaagtggtataagtagtttgttaggtgcaataaactttataactactatattaaatatgagagcaccaggaataagattacataaattagcactatttggatgagcagttgtagttacagcagtattactgttattatcacta	2207	Ascomycota	87.01
attgagtggaatccaaagtcatagtggagcaagtgtagatttagctatatttggtctacatttatctggaataagttcattattaggtgctatgaacttcattactacaattttaaatatgcgtagtccaagtataagattacacaaacttgctttatttggttgagcagttgttattacagctgttttattattattatcactt	55	Ascomycota	83.33
ttatctggaatacagagccacagtggtcctagtgtggatttagccatatttgctttacacctttcaggtattagtagtttacttggagcaatgaattttattacaacaatattaaatatgagagctcctggtataagattacataaattagctttatttggatgagctgtagtagttacagctgttttactgttattatcttta	95	Ascomycota	87.25
ttatcagaaatacaaagtcacagtggacctagtgtagacttagctatttttgctttacacttaagtggtataagtagtttgttaggtgcaataaactttataactactatattaaatatgagagcaccaggaataagattacataaattagcactatttggatgagcagttgtagttacagcagtattactgttattatcacta	39	Ascomycota	87.01
tttatcagcaattcaaagtcatagcggaggagctgtggatttagctatcttcagtcttcatttagctggaatttcaagtatgcttggagctatgaactttattacaacaattttaaatatgcgggccccagggatgacattacataaaatgccattattcgtttgggccattctagtaacagctgtattacttctattatcacta	39	No match
tttatctggaatacaaagtcatagtggacctagtgttgatttagctatttttgctttacacttatcgggtgtaagtagtttattaggggcacttaatttcataacaacaattttaaatatgagaagtcccgggattagactacataaattggctttatttggatgagctgttgtagttacagcagtattattattatcttta	31	Ascomycota	88.72
agtacagctttccgccgttgcaaggtgcagccccttttctttgagtgccagcacgacagccgtttgcaaatcgtcaacgtcgattccatacagatagtcccctacctgtgcctgaatcttttccatagttggctgaaggagagcttcagcttgctcttttgaggcgtccttcgggacgctggcagtaacgcggagcattacttcg	14	No match
tttaagtaacgcattatatcacccaggtgctgctgtagattgtgctatcttaagcctacacctagcaggggcgtcctctataattggcgcaataaattttatagtaactatacttaatatgcgcgctccaggaatgactcttcataaaacacccttatttatttggtctatgcttgtaactgcgtttttaatcctgcttgcaatg	653	Heterokontophyta	87.25
accaacgctgtcattaggctgaggatggacaattctattggacaggggcatgagaggtgcaaacagacctcttattccccacaatgctccaacgtgctgtctgtacatgcaaaggatggggaaatggcaccacaggatctttggacaaattctaaaccttataccaggaaactaaagcatcatggatgctttagttgagagt	19	No match
cattagccggaaacatggcccatgcgggagcctcagtagatttaaccatcttttcacttcatctggctggagtttcctctatcctaggtgcaattaactttattactacctgcattaacataaaaccccctaatataacacaataccaaacccccttgtttgtttgatctgttctaattacagcagtactcctccttctttctctt	121	Podarcis guadarramae	99.51
cctttctggaatacaaagtcacagtggacctagtgtagatctagccatttttgctttacacctttcaggtataagtagtttattgggagcaatgaacttcatagttactattttgaacatgagaagcccaggtattagactacacaagctagctttatttggatgagcagtggttattacagcagttctcttactgttatcttta	42	No match
attatcaggaatacaaagtcatagtggacctagtgtagatttagctatatttgctttacacttgtcaggggttagtagtttattaggggctattaatttcataactactatagttaatatgagaactcctggtataagattacacaaattagctttatttggatgagctgtagttattacagcagtgttattattattatcttta	14	Ascomycota	94.12
tagctggaaacctggcccacgcaggagcatctgtagacctaactattttttcattacacttagccggagtttcctcaatcctaggcgcgattaacttcatcaccacctgcattaatataaaacccccaaacatgacccaatatcaaacccccctatttgtctgatctgtcctaattacagcagtacttcttctcctgtctctc	111	Teira dugesii	99.5
ctagctggaaacctggcccacgcaggagcatctgtagacctaactattttttcattacacttagccggagtttcctcaatcctaggcgcgattaacttcatcaccacctgcattaatataaaacccccaaacatgacccaatatcaaacccccctatttgtctgatctgtcctaattacagcagtacttcttctcctgtctctc	11	Teira dugesii	99.51
attatcaggtatcgcttcccactctggtggatctgtagatttagctattttcagtcttcacttatctggtatttcttctatgttaggtgcaatgaactttattacaactattattaatatgagagctcctggaatgtcattccataaaatgcctctatttgtatgggctgtattaattacagcagttctattacttctatcttta	25	Zygomycota	98.53
attatcaggtatcgcttctcactctggtggatctgtagatttagctattttcagtcttcacttatctggtatttcttctatgttaggtgcaatgaactttattacaactattattaatatgagagctcctggaatgtcattccataaaatgcctctatttgtatgggctgtattaattacagcagttctattacttctatctttg	12	Zygomycota	99
tctatctggagtgcaaagtcatagtggacctagtgtagatcttgctatttttgccttacatttatcaggagtaagtagtcttttaggagctatgaatttcataactactatattaaacatgagaagtccaggtataagattacataaattagctttatttggatgagctatagtagttactgctgttttattattattatcatta	20	Ascomycota	88.56
attagccggaaacatggcccatgcgggagcctcagtagatttaaccatcttttcacttcatctggctggagtttcctctatcctaggtgcaattaactttattactacctgcattaacataaaacccccaaacatgacccaatatcaaacccccctatttgtctgatctgtcctaattacagcagtacttcttctcctgtctctc	12	Podarcis sp.	92.65
tttgaggaccttgggtcatcctggaagtagagtggatttagctatttttagtcttcattgtgctggggttagttctattttaggtggtattaattttatgtgtacaactaaaaatttacgtagtaggtctatttctttggaacatataagtttatttgtttgaactgtttttgttactgtgtttttattagttttatcttta	2192	Nematoda	92.54
attagccggaaacatggcccatgcgggagcctcagtagatttaaccatcttttcacttcatctggctggagtttcctctatcctaggtgcaattaactttattactacctgcattaacataaaaccccctaatataacacaataccaaacccccttgtttgtttgatctgttctaattacagcagtacttcttctcctgtctctc	16	Podarcis guadarramae	97.51
gttatcaggtatacaaagtcatagtggacccagtgtagatttagcaatttttgcactacatttaagtgggataagcagtttactaggtgctataaatttcatatcaactatactaaatatgagaagccctggtatacgtttacacaaattagctctatttggatgagcagttgtaataacagctgtattactgttgctatcttta	893	Ascomycota	87.3
attatctggtattgcttctcactctggtggatctgtagatttagctattttcagtcttcatttatctggtatttcttctatgttaggtgcaatgaactttattacaacaattattaatatgagagcccctggaatgtcattccacaaaatgcctctatttgtatgggctgtattaattacagcagttctattacttctatcttta	16	Zygomycota	98.53
tttgagtactttaggtcatccaggtaggagagtagatttagctatttttagtcttcattgtgctggggttagttctattttaggtgggattaattttatgtgtactacaaagaatttacgtagtagttctatttctttggaacatataaggttatttgtttgaactgtctttgtaacagtgtttttattggttttgtctttg	1060	Nematoda	91.04
tttgaggaccttgggtcatcctggaagtagagtggatttagctatttttagtcttcattgtgctggggttagttctattttaggtggtattaattttatgtgtactaccaaaaatttacgtagtaggtctatttctttggaacatatgagtttatttgtttgaactgtttttgttactgtgtttttattggttttatcttta	3344	Nematoda	92.54
attatcatcaatacaatcacattcaggaggatcagtagatttagctatatttagtttacatatagcaggtatttcatcaatgttaggagcaattaattttattacaacaataataaatatgagagctccaggtatgactatgcataaattacctctatttgtatgggcagtattaattactgctatcttattacttctatcttta	4861	No match
tctagctggaaacctggcccacgcaggagcatctgtagacctaactattttttcattacacttagccggagtttcctcaatcctaggcgcaattaacttcatcaccacctgcattaatataaaaccccctaatataacacaataccaaacccccttgtttgtttgatctgttctaattacagcagtactcctccttctttctctt	17	Teira dugesii	93.53
tttatctgggatacagagtcatagtggacctagtgtagatttagctatttttgctttacacttatctggtataagtagtttattaggagcaataaattttataaccactatacttaatatgagaagtccaggtataagattacataagttagctttatttgggtgagctgtagttgtaacagctgtattattattattatcttta	14	Ascomycota	91.18
attatctggaattcaaagtcacagtggacctagtgtagatttagccatttttgctctgcacctatcaggtataagtagtctattaggagctatgaattttataacaactatactaaatatgagaagcccaggaataagattacacaaattagccttattcggatgagcagttgtggtaacagcagttttattacttttatcatta	260	No match
attagccggaaacatggcccatgcgggagcctcagtagatctaaccatcttttcacttcatctggctggagtttcctctatcctaggtgcaattaactttattactacctgcattaacataaaaccccctaatataacacaataccaaacccccttgtttgtttgatctgttctaattacagcagtactcctcctcctttctctc	12	Podarcis guadarramae	99.5
attagccggaaacatggcccatgcgggagcctcagtagatctaaccatcttttcacttcatctggctggagtttcctctatcctaggtgcaattaactttattactacctgcattagcataaaaccccctaatataacacaataccaaacccccttgtttgtttgatctgttctaattacagcagtactcctccttctttctctt	25	Podarcis guadarramae	99.51
attagccggaaacatggcccatgcgggagcctcagtagatctaaccatcttttcacttcatctggctggagtttcctctatcctaggtgcaattaactttattactacctgcattaacataaaaccccctaatataacacaataccaaacccccttgtttgtttggtctgttctaattacagcagtactcctccttctttctctt	19	Podarcis guadarramae	99.51
attatcaggaatacaaagtcatagtggtccaagtgtagatttagctatttttgccttacatttatcaggtgtaagttctatgttaggtgctatgaatttcattactacaatattaaatatgagagctccaggtataaatttacataaagtaactttatttggatgagctacagtgattactgccgtattacttttattatcttta	158	No match
attaagttcaatcgaaggtcattcaggtccatctgtagattttgctatctttagtttacatttatcaggtatatcatccatagcaggagcgataaactttatagtaactattataaatatgcgaggacctggtatgacattttttagattaccattatttgtttgatctgtatttataacagcaatattattattattatcttta	61	Heterokontophyta	87.25
tttatctagtataacagctcattcaggtccatcagtagatttagctatatttagcttacatttatctggtgctagcagtatattaggtgcaattaacttaatttgtactactattaatatgcgtgctcctggattagcatggcatcgtcttccattatttgtatggtcgattttcattacagctggtttattattattatcactt	74	Chlorophyta	89.22
actaagttctatcgtagcccactcaggcggctctgttgatctagcaatatttagtttacatcttgctggtatatcttcccttcttggagctataaattttattactacaatatttaatatgagggtaccgggtttatctatgcataaattgcctttatttgtctggtctgtattaattacagcatttttgttattattttctctg	392	Cnidaria	81.67
tttatcaggtgttcaatcacactcaggtgctagtgttgacttagctatctttagtcttcacttagccggagtaagttcattattgggtgcaattaacttcatcgttacagtactgaacatgagaacaaacggtatgagcttacacaaattacctttatttgtttgggctatattcgtaacagctattctattgttattgtcatta	340	Basidiomycota	83.33
attatcaggtatacaaagtcatagtggacctagtgtagatttagctatatttggattacatctatcaggagtaagtagtttattaggagctatgaattttattactactatattaaatatgagaagtccaggaatacggttacataaattagctctatttggatgagcagttattgttacagctgtgttactattattatcatta	157	Ascomycota	88.36
tttatcgggattacaaagtcacagtggacctagtgtagatttagctatatttgctctacacttgtcaggaataagtagtttattaggagccataaactttattacaacaatattaaatatgagaagtccaggaataagattacacaaattagctttatttgggtgagcagtggtaataacagctgtattattactattatcctta	10	Ascomycota	88.24
gttatccggattacaaagccacagtggacctagtgtagatttagcaatatttgctttacatttatccggaataagtagtttattaggagcgatgaattttatcacaacgatactaaatatgagaagtccaggtataagattacataaattggctttattcggttgagccgtggtaataactgcagtattattattattatcctta	15	Ascomycota	86.76
attatcaggtgttgcttctcactctggtggatctgtagatttagctattttcagtcttcacttatctggtatttcttctatgttaggtgcaatgaactttattacaactattattaatatgagagctcctggaatgtcattccataaaatgcctctatttgtatgggctgtattaattacagcagttctattacttctatcttta	35	Zygomycota	100
attatcaggtatccaaagtcatagtggtccaagtgtagacttagctatttttgctttacatcttacaggtattagtagtttactaggagcagtaaatttcattactactatcttaaacatgagagcaccaggaataagactgcataaattagccttatttggatgagcaatagtagttacagcagtattattactactttcttta	42	No match
actatcaggaatacaaagtcatagtggtccaagtgttgacttagcaatatttgctttacatctttcaggtataagtagtttgttaggtgcaatgaatttcattacaactatattaaatatgagaagccctggtattagattacacaaattagctttatttggttgagctgtagtagttacagctgttttactattattatcttta	73	Ascomycota	89.55
attatcaggtatacaaagtcacagtggtccaagtgtagatttggctatttttgctttacatctatcaggagtaagtagtttacttggggctatgaactttatcacaaccatattaaatatgagagctccaggaatcagattacacaaattagctttatttggatgagcagtagtagtaacagcagtattgttattactttcttta	191	No match
attatcggggatacaaagtcacagtggtcctagtgtagatttagctatcttcgctctacatctatcagggataagtagtcttttaggggctatgaattttataacaactatactaaatatgagaagtccaggaataagattacacaaattggctttatttggatgagcagtagtggttacagcagttttattacttttatcttta	10	No match
attaagtggagtacaaagtcacagtggaccaagtgttgatttagctatttttgctttacacttatcaggtgtaagtagtttattaggagcaatcaattttataactactatacttaatatgagaagtcctggtataagattacacaaattagctttatttggatgagctgtagtagttacagcagtattattattattatcatta	90	Ascomycota	95.59
tttatccgctatccaagcccacagtggaccaagtgtagatttagctatctttggattacacttatcaggagtaagtagtttattaggtgcaatgaactttataactactatattaaatatgagaagtccaggtataagactacataaattagctttatttggttgagctgtaatagttacagcagtactgttactattatcactg	31	Ascomycota	88.06
attatcaggtatacaaagtcacagtggacctagtgtggacttagctatttttgctcttcacctatcagggataagtagtctattaggagcgatgaatttcataactactatattaaacatgagaagtccaggaataagattacacaaattggccttatttggatgagcagtagtggtaacagctgttttattacttttatcttta	2202	No match
tttatcagaaatacaaagccatagtggacctagtgtagacttagcaatatttgcactacatttatccggaataagtagtctacttggagcaataaactttataactaccatattaaatatgagagctccaggtataagattacataaattagcactatttggatgagcagtagtagttactgctgtattattgttattatcacta	28	No match
attatcaggtatacaaagtcacagtggtccaagtgtagatttggctatttttgctttacatctatcaggagtaagtagtttacttggagctatgaactttatcacaaccatattaaatatgagagccccaggaatcagattacacaaattagctttatttggatgagcagtagtagtgacagcagtattgttattactttctcta	1503	No match
attagccggaaacatggcccatgcgggagcctcagtagatctaaccatcttttcacttcatctggctggagtttcctctatcctaggtgcaattaactttattactacctgcattaacataaaaccccctaatataacacaataccaaacccccttgtttgtttgatctgttctaattacagcagtactcctccttctttctctt	12426	Podarcis guadarramae	100
attatcaggattacaaagtcatagcggaccaagtgtagatcttgctatttttactttacatttaacaggggtaagtagtttattaggatctataaattttataacaacaattgtaaatatgagaacgccaggaataagattacataaattagcattattcggatgagcagtagttataacagcagtattacttttattatcatta	104	Ascomycota	99.51
tctatcgggaatccaatcacactctggtgcttctgttgatttagctatcttcagtttacacttatctggtatttcttctatactaggtgcaattaactttattacaacagttttaaatatgagagcgccaggtatgacaatgcataaattacctttattcgtgtgagctatcttcgtgacagctatattacttctactatcatta	101	Basidiomycota	86.57
tttgaggactataggtcatccagggagaagggtagatttagcaatttttagtttacactgtgcaggtattagttcaattttgggtggtattaattttatatgtacaacaaaaaatcttcgtagaagttctatttctttagaacatataagtttatttgtttgaactgtatttgtaacagtatttttattagttctttcttta	17	Nematoda	91.54
tttatctggtctacaaagtcatagtggacctagtgtagatttagctatatttgctcttcatctttcaggtgtaagtagtttacttggggcaatgaactttattacaactatattaaatatgagaagtcctggtataagactacacaaattagcattatttggttgagcagtaatagtaacagctgtgttactattattgtcatta	58	Ascomycota	86.76
actatctggtatacaaagtcatagtggtcctagtgtagatttagccatatttggattacatctatctggtatctctagtttactaggagctatgaactttattacaacaacatttaatatgagaagtcctggaataagattacataagttaatcttatttgcttgagctgttgttattacagcagttttattattattatcatta	18	No match
tttatcaggtgtgcaaagtcatagtggacctagtgtagacttagcgatctttgctttacatctttcaggggttagtagtttattaggtgcaatcaattttataactactatagttaatatgagaacacctggaattagactccacaagttagctttatttggatgagctgtggttataacagctgtattattattattatcatta	127	No match
tttatcaggaatagcatcacatagtggtggagcagtagatttagcaatatttagtctacacttagcaggaatatcaagtatgctaggagcaataaatttcatatcaacaatattaaatatgagagtaccagggatgaaattacatcaaatgcctttatttgtatgggcagtattagtaacagcagtgttattattactatcatta	42	No match
cgctgggcagcgatacgcccaactcagtatgacatgaaatatgtgtctgtccgcgaaggagtactgagtagcaactataacaaactaaaactataccaagtatgaacgtaatatgcacaagatgcggcgtcacagatgtttcctgtgaagccatgataaatcctaacactaaggaatttcaggattataccgacgaatcatt	25	No match
attatcaggtatacaaagtcatagtggtcctagtgttgatttagccatatttgggttacacctttctggtatatctagtttacttggagcgatgaatttcattactactacatttaatatgagaagtcctggaataagattacataaattaatcctatttgcatgagcagttgtgattacagctgttttattattattatcatta	42	No match
tttaagcagcatagcaagccattctggggggtcagtagatttagcaatttttagtttacatctttcaggaataagcagtattttaggtgctattaattttataaccacaatatttaatatgcgtggacctggcatgacaatgcaccgacttccactttttgtttggtcagttttaattacagcttttttattgttactggctctt	10	No match
tttaagcagcattgctagtcactcaggaggagctgtagacttagccatctttagtcttcatttatctggtattagtagcattttgggggctatcaattttattacaacaatattcaacatgcgcggaccaggaatgacaatgcatagacttcctctttttgtgtggtcggttttaattacggcatttttattgttattatctttg	18	No match
tttatcaggaatacaaagtcatagtggtcctagtgtggatttagctatttttggattacacttatcaggtgtaagtagtttattaggagctatgaatttcattactactatattaaatatgagaagcccaggtataagattacataaattatctttatttggttgagcagttctagtaacagctgtactgcttttattatctcta	57	Ascomycota	87.75
attagccggaaacatggcccatgcgggagcctcagtagatctaaccatcttttcacttcatctggctggagtttcctctattctaggtgcaattaactttattactacctgcattaacataaaaccccctaatataacacaataccaaacccccttgtttgtttgatctgttctaattacagcagtactcctccttctttctctt	1579	No match
gctatctacaactatctctcattctggaggatctgtagatttatcaatctttagacttcatttagctggtgcgtcctctattttaggtgctattaactttattactacaattattaatatacgagccccagggataacatgggaccagacacctctttttgtatgatcagtgtttttgacagcaattttattactactttcacta	666	Podarcis guadarramae	99.51
tttaagtggtatacaaagtcatagtggacctagtgtagatctagctatctttgctttacacttatctggtataagtagtttattaggtgcaataaactttataactacaatacttaatatgagaagtccaggtataagattacacaaattagctttatttggatgagctgttgttgttacagctgtattattattattatcatta	375	Ascomycota	93.63
tttagcatcaattcaatctcattcaggaggttctgttgatttagctattttcagtttacatttagcaggagtttcgtctttattaggagccattaatttcattactacggtattgaatatgagagcacctggacaaactttacataaattaccattatttgcttgagctattttcgttactgctattttattgttattatctctg	124	Basidiomycota	84.08
tttatctggtgtgcaaagtcatagtggacctagtgttgatttagctatatttgctttacatctttcaggggttagtagtttattaggtgcaataaactttataactacaatagttaacatgagaacacctggaataagattacacaaattagctttatttggatgagctgttgttataacagctgtattattattattatcatta	34	No match
tttaagtggagtacaaagtcacagtggacctagtattgatttagctatatttgctttacacctttcaggtataagtagtcttttaggtgcaattaattttataactactatacttaatatgagaagccctggaatagtgctacataaactagctttatttggatgagctgtagttgttacagctgtattattattattatcatta	20	Ascomycota	91.67
actagcaggactacaaagtcattcaggaggatcaattgatctagctatctttagtcttcacctatcaggtatctcatctatgctaggtgctatgaacttcatggtaactatcctaaatatgcgagcctcaggtatgacaatgtacaaaatgccactatttgtatgggcagtatttgtaacatcaattctacttattactacacta	61	Basidiomycota	96.41
attgtcaggattacaaagtcatagtggacctagtgtagatttagctatttttgctttacacttatcaggaataagtagtttattaggagctatgaatttcataacaacaatactgaatatgagaagtccaggtataagattacacaaattagctttatttggatgagcagttgttattacagctgtattattattattatcatta	33	Ascomycota	90.2
attagctggaatacaatctcattcaggtggttcagttgatcttgctattttctcattacacttaagtggggtttcttcattattgggtgctattaattttatttctacagtgcttaatatgagagcaggtggattaagtctacacaaaattagtttattctcatgagctatttttgtaacagctattttattactattagcttta	54	Basidiomycota	78.43
attatcaggtatacaaagtcacagtggtcctagtgtagatttagctatcttcgctcttcacctatcaggtataagtagtctattaggagcaatgaattttataacaactatcttaaacatgagaagtccaggaataagactacacaaattggctttatttggatgagcagtagtggttacagcagttttattacttttatcttta	160	No match
tttatccggagtacaaagtcacagtggtcctagtgtagatttagctatttttgctatacacttaacaggagttagtagtttattagggtctattaatttcataactacagtaataaatatgagaactcctggtataagattacataaactagccttatttgggtgagctgtagttattacagctgttttattattattatcttta	122	Ascomycota	89.22
tttatcaggagtacaaagtcatagtggacctagtgtagatttagctatttttactttacatttaacaggagtaagtagtttattaggggctattaacttcataacaacaataatgaatatgagaacaccaggaataagattacataaattagctttatttggatgagctgtagttattacagctgtcttattattgctatcttta	88	Ascomycota	90.69
attagcaggagtacaaagtcatagtggaccaagtgtagatttagctatatttgcattacacttatcaggggttagtagtttattaggagcaataaactttataactacaatagttaacatgagaactccaggtataagattacacaaattagctttatttggatgagctgttgttataacagcggtattattattattatcatta	191	Ascomycota	90.69
tttatcaggtttacaaagtcatagtggacctagtgtagatttagctatatttgctttacatctttcaggtataagtagtttacttggagccatgaattttattacaacagtattaaatatgagaagtcctggtataagactacataaattagctttatttggatgagcagtattaataactgctgtgttattattattatcttta	10	No match
tctatcatcaattcaaagtcactccggtggatcagttgacttggctatcttcagtcttcacctatcaggaatcagttcaatgctaggagcgatgaactttatcgtaactatcctaaacatgcgagctcctggactgacaatgcacaagcttccactattcgtatgagctgtatttgtaacagcatgactactacttcttacactt	34	No match
tcttgcaggaattcagtcacattcaggtggttcagttgacctagctattttttcacttcacttaagtggggtttcttctttattaggtgctattaatttcatttctacaattttaaatatgagagctggtggattaagcttacacaaaattagtttattctcatgagctatttttgtaacagctattttattattattatcttta	10	Basidiomycota	79.41
tttagccggattacaaagtcacagtggacctagtgtagatcttgcaatttttgctttacatctatcaggggtaagtagtttattaggatcaataaacttcataactactgtagctaatatgagaacacctggaataaaattacacaaattagccttatttggatgagctgtagtaattacagcagtattattattattctcatta	16	Ascomycota	100
attatcaggtgttgcttctcactctggtggatctgtagatttagctattttcagtcttcacttatcaggtatttcttctatgttaggtgcaatgaactttattacaacgattattaatatgagagctcctggaatgtcattccataaaatgcctctatttgtatgggctgtattaattacagcagttctattacttctatcttta	12	No match
tctagctggaaacctggcccacgcaggagcatctgtagacctaactattttttcattacacttagccggagtttcctcaatcctaggcgcaattaacttcatcactacctgcattaatataaaacccccaaacatgacccaatatcaaacccccctatttgtctgatctgtcctaattacagcagtacttcttctcctgtctctc	329	Teira dugesii	99.51
tctagctggaaacctggcccacgcaggagcatctgtagacctaactattttttcattacacttagccggagtttcctcaatcctaggcgcaattaacttcatcaccacctgcattaatataaaacccccaaacatgacccaatatcaaacccccctatttgtctgatctgtcctaattacagcagtactcctccttctttctctt	12	Teira dugesii	98.01
tttaagaactttgggacaccctggtagaagagtagatttagctatttttagtttacattgtgctggtgtgagatctattcttggaggtattaattttatatgtactacaaaaaatttacgtagtagttctatttctttggaacatatgagtttatttgtttggactgtttttgtaactgtttttcttttagttttgtcttta	1673	Nematoda	92.54
attaagtagtattgaagcacattcaggaccttcagtcgatttagctatttttagtttacatttatctggtgcatcttcgattgcaggagcaataaattttattgtaactattattaatatgcgaggacgtggtctggaattttatcgattacctttattcgtctgagcagtttttgtaaccgcaattctattattattgtcttta	323	Heterokontophyta	100
tttaagcggagtacaaagtcacagtggaccaagtgtggatttagccatatttgctttacacttgtcaggtataagtagtttattaggtgcaataaactttattactaccatacttaatatgagaagtcccggtataaaattacacaaattggctttatttggatgagctgtagtagttacagccgtattattattactatcatta	106	Ascomycota	92.16
tttatcaagtatacaagcacatagtggtggatctattgatcttgcaatttttgcactacatttaagtggtataagttcaatgttaggttcaatgaatttaattactactatcttaaatatgagagcaccaggtatgagtctacataaaatgccattatttgtttgatcaatcttagtagtagcagttttattagtattatcatta	17	Porifera	77.94
attatcaggtattgcttctcactctggtggatctgtagatttagctattttcagtcttcacttatctggtatttcttctatgttaggtgcaatgaactttattacaacaattattaatatgagagctcctggaatgtcattccataaaatgcctctatttgtatgggctgtattaattacagcagttctattacttctatcttta	42	No match
attggcgagtattcaatatcattctagttttgctgttgattgtgcaatttttagtttacatttagcaggattatcatcattattaggttctataaatattataacgacaattataaatatgcgtgttaattcattatatcctatgcgtttatctttatttgtttggggtgtttttataacagcagtattattgttattgtcatta	175	Bryozoa	75.62
tctagctggaaacctggcccacgcaggagcatctgtagacctaactattttttcattacacttagccggagtttcctcaatcctagccgcaattaacttcatcaccacctgcattaatataaaacccccaaacatgacccaatatcaaacccccctatttgtctgatctgtcctaattacagcagtacttcttctcctatctctc	545	Teira dugesii	99.02
tagctggaaacctggcccacgcaggagcatctgtagacctaactattttttcattacacttagccggagtttcctcaatcctagccgcaattaacttcatcaccacctgcattaatataaaacccccaaacatgacccaatatcaaacccccctatttgtctgatctgtcctaattacagcagtacttcttctcctatctctc	12	Teira dugesii	99
attatcaggaatacaatcacacagtggaccaagtgttgatttagcaatttttggtttacacttaagtggtattagtagtatgttaggagctatgaacttcattacaactcttttaaatatgagaggtccaggtatacgtttacacaaattagcattatttggttgagctgtagtaataacagcagtattgttattattatcatta	607	Ascomycota	92.67
tctagctggaaacctggcccacgcaggagcatctgtagacctaactattttttcattacacttagccggagtttccttaatcctaggcgcaattaacttcatcaccacctgcattaatataaaacccccaaacatgacccaatatcaaacccccctatttgtctgatctgtcctaattacagcagtacttcttctcctgtctctc	24	Teira dugesii	99.1
attgtcaggtatacaaagccacagtggtcctagtgtagatttagctatattcgcacttcacctatcaggtataagtagtctattaggagcaatgaattttataacaactatactaaatatgagaagtccaggaataagattacacaaattggctttatttggatgagcagtagtggttacagcagttttattacttttatcttta	12	Ascomycota	88.61
tttgaggaccttgggtcatcctggaagtagagtggatttagctatttttagtcttcattgtgctggggttagctctattttaggtggtattaattttatgtgtactaccaaaaatttacgtagtaggtctatttctttggaacatatgagtttatttgtttgaactgtttttgttactgtgtttttattggttttatcttta	13	Nematoda	92.04
attatcaggtatacaaagtcacagtggacctagtgtggacttagctatttttgctcttcacttatcaggaataagtagtctattaggagcaatgaattttattacaactatcctaaacatgagaagtccaggaataagattacacaaattggctttatttggatgagctgtagtggttacagcagttttattacttttatcttta	58	Ascomycota	91.67
tctagctggaaacctggcccacacaggagcatctgtagacctaactattttttcattacacttagccggagtttcctcaatcctaggcgcaattaacttcatcaccacctgcattaatataaaacccccaaacatgacccaatatcaaacccccctatttgtctgatctgtcctaattacggcagtactccttctcctgtctctc	12	Teira dugesii	98.53
attgtcggggattcaggctcattctggtccagctgttgacttggcaatttttagtcttcatctgtcgggagcatcttcaattctaggagctataaattttatcgctacacttttaaacatgagatgtcgaggtatggaaatgtatactcttcctttgtttgcttggtcggtatttgtgactgctttcttgcttcttctttcatta	75	Ochrophyta	76.19
attaagtggtattgatgcccattcaggtccttctgtggatttagctatttttagtttacatttatccggtgcttcatctatcgcaggagctatcaattttatagttactattattaatatgcgagcccgcggtcttgaattttatcgtttacctttatttgtttgatctgtttttattacagcattcttgttattattatcttta	32	Heterokontophyta	92.16
tttatcaggattacaaagccatagtggaccaagtgtagatttagcaattttcgctttacacttatcaggtataagtagtttactaggtgctatgaattttataacaactatattaaatatgagaagtccaggtataagattacacaaattagctttatttggatgagctgtagtaatcacagcagtattgttattactgtctcta	73	Ascomycota	88.73
tcttagtggtattgaagcacactcaggtccagctgtagattttgctatttttagtttacatttatcaggtgcttcctcaattgcaggagctattaattttatagtgactattgtgaatatgcgagctcgagggttagaatttaaccgattacctttattcgtatgatctgtatttataacagcaattttattattattgtcttta	17	Heterokontophyta	83.25
tttaagtagcattgaagcgcattctggtccatcagtggatttagcaatttttagtctccatttatctggtgcatcttcaattgcaggagccatcaattttattgtgaccattgtcaatatgagagcacatggtatggaattttaccaattacctttatttgtttgagctgtatttgtcactgcaattttattacttttatcttta	18	Heterokontophyta	91.67
ttaagttccatagttgcacattccgggggttctgtagatcttgcgatatttagtttacatttagcgggtatatcatctcttttaggtgcaataaattttatcactacaatttttaatatgagactacctggcctttctatgcataagttacctctatttgtatgatctgttttaataactgcctttctattattattttctttg	22	Heterokontophyta	81.67
attaagtggagtacaaagtcacagtggacctagtgttgatttagctatatttgccttacacttatcaggtataagtagtttattaggtgctattaactttataactactatacttaatatgagaagtccaggtataagattacacaaattagctttatttggatgagctgtagtagttacagctgtattattattactatcatta	33	Ascomycota	96.08
tttaagtggagtacaaagtcatagtggaccaagtgtagatttagctatatttgctttacacttatccggtataagtagtttattaggtgcagttaactttataactactatacttaatatgagaagtccaggtataagactacacaagttagctttatttggatgagctgtcgttgttacagctgttttattgttattatcatta	17	Ascomycota	93.14
actatctagtctacaaagccactctggaggttcagtagatctagcaattttcagtctacacctatctggaatttcatctatgctaggagctatgaattttattactactgtactaaatatgcgtaaccctggaatgactctacataaactaccactattcgtatgggctatctttgtaacggctattctgctgctactaagtcta	180	Basidiomycota	88.89
ttagcagagaacctggaacatgcaggagcctctgttgacttgagcattttttcactccacttagcaggtgtatcctctattctaggcactattaatttcattaccacaattgttaacataaaacccccaggtatatctcaacatcaaacacccctcttcatttgatcaatccttatcacagcagccctattacttttatctctt	85	Chordata	81.82
attaagtggagtacaaagtcatagtggacctagtgtagatctagctatttttgctttacacttatctggtataagtagtttattaggtgcaattaattttataactactatacttaatatgagaagtcctggtattaaattacataaattagcattatttggatgagctgttatagttacagctgtattattactattatcatta	77	Ascomycota	93.63
tttatctggtatacagagtcacagtggacctagtgtagatttagccatatttgctttacacttatcaggaataagtagtttattaggttcaatgaatttcataacaacaatcttaaatatgagaagtccaggaataagattacacaaattagctttattcggttgagcagtaatagttacatcagttttactattattatcatta	140	Ascomycota	87.25
tttatcaggaattcaaagtcatagtggtcctagtgtagatttagctatttttggtttacacttaagtggtataagtagtatgttaggtgctatgaactttattacaactatattaaatatgagaagtccaggaatccgtttacataaattagctttatttggttgagctgtaataataacagctgtgttattattattatcttta	275	Ascomycota	94.92
attatcagaaatacaaagtcacagtggacctagtgtagacttagctatttttgctttacacttaagtggtataagtagtttattaggtgcaataaactttataactactatattaaatatgagagcaccagggataagattacataaattagcactatttggatgagcagttgtagttactgcagtattactgttattatcacta	43	Ascomycota	85.71
tttatcaggtgtgcaaagtcatagtggacctagtgttgatttagctatatttgctttacatctttcaggagttagtagtttattaggtgcaataaattttataactacaatagttaatatgagaacacctggaattagattacataaattagctttatttggatgagctgttgttataacagctgttttattattattatcatta	30	Ascomycota	91.18
attaagtggagtacaaagtcacagtggacctagtgttgatttagctatatttggactacacctatcaggtataagtagtttattaggtgctataaacttcattactacaatacttaatatgagaagtcctggtataagactacataagttagctttatttggatgagctgtagtagttacagctgtattattattattatcaata	19	Ascomycota	95.02
tttatcaggaatacaaagtcatagtggtccaagtgtagatttagctatatttgggttacacttatctggtattagtagtatgttaggtgctatgaattttattacaacaatattaaatatgagaagccctggtataagattacataaattagccttatttggttgagctgttctagttacagctgttttattattattatcttta	10	Ascomycota	89.83
tttatctgatactccatatcatatgggtgctgctgtagatttaggtattctaagtttacatgttgctggtgtttcttctcttctgggtgctatgaatcttattactactactattaatatgagagcacctggtatgagctttgaaaaacttcctttatttgtatggagtgtatttattactgcttggttattattattatcttta	15	Cnidaria	76.62
attatcaggtatacaaagtcacagtggtccaagtgttgatctagccatattcgggttacatctttctggtgtatctagtcttcttggagcaatgaatttcatgacaactacatttaatatgagaagtcctggaataagattacataaattaattttatttgcttgagcagttgttattacagctgttttattattattatcatta	22	Ascomycota	94.61
attatcaggtgttgcttctcactctggtggatctgtagatttagctattttcagtcttcacttatcaggtatttcttctatgttaggtgcaatgaactttattacaactattcttaatatgagagctcctggaatgtcattccataaaatgcctctatttgtatgggctgtattaattacagcagttctattacttctatcttta	1399	Zygomycota	99.51
attaagtggagtacaaagtcacagtggacctagtgtagatttagctatttttgctttacatttatcaggtataagtagtttattaggtgcaattaactttataactactatacttaatatgagaagtccaggtattaaattacataaattagcattatttggatgagctgtagtagttacagctgtattattattattatcatta	21	Ascomycota	99.02
tttaagcggagtacaaagtcacagtggacctagtgttgatctagccatatttgctttacacttatcaggtataagtagtttattaggagcaattaactttataactactatacttaatatgagaagtcctggtataagattacacaaactagctttatttggatgagctgtagtggttacagcagtattattactattatcacta	21	Ascomycota	95.1
tttaagtggtatacaaagtcatagtggacctagtgtagatctagctatctttgctttacacttatcaggtataagtagtttattaggtgcaataaactttataactacaatacttaacatgagaagtccaggtataagattacacaaattagctttatttggatgagctattgttgttacagctgtattattattattatcatta	23	Ascomycota	92.65
attatctggtatacaaagtcacagtggacctagtgtagatttagctatttttggattacatctgtctggagtaagtagtctattaggagctatgaactttattactactatcttaaatatgagaagtccaggaatacgattacataaattagccttatttggttgagcagttattgttacagctgtattattattattatcatta	35	Ascomycota	88.73
tttatctggtatacaaagccacagtggacccagtgtagatttagcaatttttgctttacatctatcaggtataagtagtttattaggtgctaacaattttataactactatattaaatatgagaagtcctggaataagattgcacaagttagcattgttcggatgagcaatattagttacagctgtgttattattattatcttta	27	Ascomycota	89.71
cgctgggcagcgatacgcccaactcagtatgacatgaaatatgtgtctgtccgcgaaggagtactgagtagcaactataacaaactaaaactataccaagtatgaatgtaatatgcacaagatgcggcgtcacagatgtttcctgtgaagccatgataaatcctaacactaaggaatttcaggattataccgacgaatcatt	242	No match
tttaagtggggtacagagtcacagtggacctagtgttgacctggctatttttgccttacacctatctggtataagtagtttattaggtgctataaactttataactactatacttaatatgagaagtcctggtataaaattacataaattagctttatttggatgagctgtagttgttacagctgtattattattattatcatta	13	Ascomycota	96.14
tctaagaagtgcgggtcatcctggtttgtctgttgattttgttattttttctttacatgtggcgggtgttagctctattattggttctattaattttatggtaactgtctttagtgtacgtgcgagggttgttagtttggagtatatacctttatttgtttggactgtggtggttacttcttttcttttattagcgtcgttg	1656	Nematoda	98.39
attaagtggagtacaaagtcatagtggacctagtgtagatttagctatattcgctttacatttatcaggtataagtagtttattaggtgcaataaactttataactactatacttaatatgagaagtcctggagtgagattacacaaattagctttatttggatgagccgtgttagttacagctgtattgttattattatcatta	13	Ascomycota	92.16
attatcaggaatacaaagtcacagtgggcctagtgtggacttagctatttttgctcttcacttatcagggataagtagtttattaggagccatgaattttataactactatactaaacatgaggagcccaggtattagattacataaattggcattatttgggtgagcagtagtggtaactgcagttttattacttctatcttta	723	Ascomycota	91.67
tttatctggtatacaaagtcacagtggaccaagtgtagatttagcaatttttgctttacacttatcaggaataagtagtttattaggttcaatgaatttcataacaacaatcttaaacatgagaagtcctggtataagattacacaaattagctttattcggttgagctgtaatagtaacatcagttttactgttattatcttta	11	Ascomycota	87.25
attagccggaaacatggcccatgcgggagcttcagtagatctaaccatcttttcacttcatctggctggagtttcctctatcctaggtgcaattaactttattactacctgcattaacataaaaccccctaatataacacaataccaaacccccttgtttgtttgatctgttctaattacagcagtactcctccttctttctctt	31	Podarcis guadarramae	99.51
attatcaggtatacaaagtcacagtggtccaagtgttgatttagccatatttgggttacatctttctggtgtatctagtcttcttggagcaatgaatttcatgacaactacatttaatatgagaagtcctggaataagattacataaattaattttatttgcttgagcagttgttattacagctgttttattattattatcatta	146	Ascomycota	95.59
tttatcaggaatacaaagtcatagtggtcctagtgtagatttagctatatttggattacatataagtggtataagtagtatgttaggtgctatgaattttattacaactatattaaatatgagaagtccaggaattcgtttacataaactagctttatttggttgagctgtagtaataacagcagtgttattattattatcatta	44	Ascomycota	98.87
attatcaggaatacaaagtcacagtggacctagtgttgacttggcaatattcgctctacatctatctggaataagtagtctattaggagccatgaacttcattacaacaatattgaacatgagaagtccaggaataagactacacaaattagctttatttggatgagcagttgttgttacagctgtattattattactttcatta	81	Ascomycota	85.29
tctctcttctggaattgcccacgcgggagcttcagttgatttagctattttctcacttcacttagcaggggtttcttcaattctaggtgccgtgaattttattactacaactattaatatacgtgctccgggaatatctctcgatcaaaccgccttatttgtatgagctgtagctattaccgccctactactccttctttcctta	19	Ascomycota	95.59
attgtcaggtatacaaagtcacagtggtcctagtgtagatttagctatattcgcacttcacctatcaggtataagtagtctattaggagcaatgaattttataacaactatactaaatatgagaagtccaggaataagattacacaaattggctttatttggatgagcagtagtggttacagcagttttattacttttatcttta	3929	Ascomycota	88.61
tctagctggaaacctggcccacgcaggagcatctgtagacctaactattttttcattacacttagccggagtttcctcaatcctaggcgcaattaacttcatcaccacctgcattaatataaaacccccaaacatgatccaatatcaaacccccctatttgtctgatctgtcctagttacagcagtacttcttctcctgtctctc	202	Teira dugesii	99.02
attatcaggtatacaaagtcacagtggtcctagtgtagatttagctatcttcgctctacatctatcagggataagtagtctattaggggctatgaattttataactactatacttaatatgagaagtccaggaataagactacacaaattggctttatttggttgagcagtagtggtaacagccgtgttattacttttatcttta	283	Ascomycota	88.24
actggcaggactacaaagtcattcaggaggatcaattgatctagctatctttagtcttcacctatcaggtatctcatctatgctaggtgctatgaacttcatggtaactatcctgaatatgcgagcttcaggtatgacaatgtacaaaatgccactatttgtatgggcagtatttgtaacatcaattctacttattactacacta	343	Basidiomycota	96.41
tttatcaggaatacaaagtcatagtggacctagtgttgatttagctatctttgctttacatttagctggtgtaagtagtttattaggtgctataaattttatcactactatagctaatatgagaacacctgggataacattacataaattatctttattcgggtgatctgtaattatcacagctgttttattattattatcttta	14	Ascomycota	90.2
ttaagcagcattgccagccactctggaggagctgtagacttagctatatttagcctccatttgtctggtatcagtagtatattaggggcaatcaactttattactactatttttaatatgcgtgcgccaggaatgacaatgcatcgacttccgctctttgtctggtcagtattaattacagcatttttattgttgttatcttta	23	Ochrophyta	76.96
tctgtctggaagccaaagtcatagtggacctagtgtggatttaacaatatttgctctacacttatctggtataagtagcttattaggtgccatgaatttcataacaacaatcctaaatatgagaagtcctggaataagactacacaaattagccttatttggctgagcagttgttattacagccgttttacttttactatcgtta	111	Ascomycota	84.08
attagccggaaacatagcccatgcgggagcctcagtagatctaaccatcttttcacttcatctggctggagtttcctctatcctaggtgcaattaactttattactacctgcattaacataaaaccccctaatataacacaataccaaacccccttgtttgtttgatctgttctaattacagcagtactcctccttctttctctt	60	Podarcis guadarramae	99.51
cttatcaggaatacaaagtcatagtggacctagtgtagatcttgctatatttgctttacatttatccggtataagtagtttattgggtgctatgaactttataactacaatattgaatatgagaagcccaggaattagattgcacaaactagcactatttggttgagcagttgttataacagctgttttacttctactatcctta	15	Ascomycota	84.8
tttgtctggtatacaaagccatagtggacctagcgtagacttggcaatatttgctctacacttatcaggtataagtagtttacttggagcaatgaattttataacaacaatattgaacatgagaagtccgggaataagactacacaaacttgcattatttggttgagctgttgtaattacagcagtgttattactattatcctta	16	Ascomycota	84.8
attatcaggtttacaaagtcatagcggagctagtgtagatctagctatatttgcattacatttagcaggtataagcagtttacttggagcaatgaattttattacaacaatattgaacatgagaagcccaggaataagattacataaattagcgttatttgggtgagcagtagtaattacagctgtgctattattattatcttta	11	Ascomycota	85.29
ttatcaggaatacaaagtcatagtggacctagtgtagatcttgctatatttgctttacatttatccggtataagtagtttattgggtgctatgaactttataactacaatattgaatatgagaagcccaggaattagattgcacaaactagcactatttggttgagcagttgttataacagctgttttacttctactatcctta	16	Ascomycota	84.8
attatcaggaatacaaagtcacagtgggcctagtgtggacttagctatttttgctcttcacttatcagggataagtagtttattaggagccatgaattttataactactatactaaacatgaggagcccaggtattagattacataaattggcattatttgggtgagcagtagtgttaactgcagttttattacttctatcttta	19	Ascomycota	91.18
attaagcggtatagacgcgcattctggtccatccgtggatttagctatttttagcttacatttatcaggtgcttcttcaattgctggagcgattaatttcattgttaccattattaacatgcgggctcgcggtttagaattttatcgtttgcctttatttgtatgatccgtatttataactgcttttttgcttttgttatcttta	29	Heterokontophyta	83.82
tttatcaggattacaaagtcatagtggacctagtgtagatttagctatttttgctttacatttatcaggtgtaagtagtttattaggtgctattaactttataactacaattgctaatatgagaacaccaggtattaagttacataaattaactttatttggatgagcagtaggtattacagctatcttattattattatcatta	25	Ascomycota	95.59
cccaggtcagattgtttctactagtgaactaggaggtggagtgttgacaggacctccacttcccaccaccacaaatgcagtaaagggcaactatgagggctatgtgcgttttccaaaaggcctctctgtaacatcctctttaaggactttgaaaggacatcacagattctgtcatctcccctttccactagtctgcttacttcctgga	16	No match
ccaggtcagattgtttctactagtgaactaggaggtggagtgttgacaggacctccacttcccaccaccacaaatgcagtaaagggcaactatgagggctatgtgcgttttccaaaaggcctctctgtaacatcctctttaaggactttgaaaggacatcacagattctgtcatctcccctttccactagtctgcttacttcctgga	15	No match
actagcaggtgtacaaagtcattcaggaggatcagtagatctagctatctttagtcttcacctatcaggtatttcatcaatgctaggagctatgaacttcatggtaacaatcatgaatatgcgagcttcaggtatgactatgtacaaaatccctctatttgtttgggcagtatatgtaactgctatcctactagtaactactcta	80	Basidiomycota	100
cttatcaggaatacaaagtcatagtggacctagtgtagatcttgctatatttgctttacatttatccggtataagtagtttattgggtgctatgaactttataactacaatattgaatatgagaagtccaggaattagattgcacaaactagcactatttggttgagcagttgttataactgctgttttacttctactatcctta	21	Ascomycota	85.78
attatctggattacagagtcatagtggaccaagtgtagatcttgctatttttactttacatttaactggggtaagtagtttattaggatcaataaattttataacaactattgtaaatatgagaacaccaggaataagattacataaattagcattatttggatgagcagtagttataacagcagtattacttttattatcatta	41	Ascomycota	100
tttatctggaatacaaagtcatagtggtcctagtgtagatttagctatttttggattacacttgtctggtattagttctcttttaggtgctatgaatttcataacaacaacatttaatatgagaagtcctggaataagattacataaattaatcttatttgcatgagcagttgttattacagcagttttattattattatcatta	22	Ascomycota	88.24
attatcaagtatacaaagccatagtggaccaagtgtagatttagctatatttggtttacatttatcaggtgtaagttctttattaggagctatgaacttcattacaactatattaaatatgagatctccaggaataagattacataaagtaacattatttggatgatcagtagtagtaacagcagtattactattattatcttta	21	Ascomycota	86.27
attatcaggtattgcttctcactctggtggatctgtagatttagcaattttctctcttcacttagcaggtatttcttctatgttaggagcgatgaacttcattactactatcctaaatatgagagctcctggaatgtcattccataaaatgcctttatttgtatgggctgtattaattacagctgtattattactactatcttta	28	Zygomycota	91.58
tttaagtggtatacaaagtcacagtggacctagtgtagatttagctatctttgctttacatttatcaggtataagtagtttattaggtgcaataaactttataactacaatacttaatatgagaagtccaggtataagattacacaaattagctttatttggatgatctattgttgttacagctgtattattattattatcatta	45	Ascomycota	93.63
attatcaagtatacaaagtcatagtggtcctagtgtagatttagctatatttgctttacatttatcaggtgtaagttctttattaggtgcaatgaactttataactacaatattaaatatgagatcacctggtataagattacataaagttacattatttggatgagctgtagtagttacagctattttattattactatcttta	21	Ascomycota	87.75
tttatctggattacaaagccacagtggacctagtgttgacttagcaatatttgccttacacttatcaggggtaagtagtttattaggtgcagttaactttataactactatagctaatatgagaacacctggtattaaattacacaaattagcattatttgggtgagctgtagttattacagctgtattattattattatcatta	10	Ascomycota	95.59
tctagctggaaacctggcccacgcaggagcatctgtagacctaactattttttcattacacttagccggagtttcctcaatcctaggcgcaattaacttcatcaccacctgcattaatataaaacccccaaacatgacccaatatcaaacccccctatttgtctgatctgtcctaattacagcagtacttcttctcctgtctctc	11752	Teira dugesii	100
tttatctaattctatttatcattttggtgggtcagttgatttagcaatttttagtttacatgttgctggtgtgtcttctattttagggggtattaattttattacgacatgtatgaaaggtaaaattagttttgtaataagttttgagtttttgactttatttgtttgagctataattgttactagttttcttttagttttaagttta	97	Rotifera	89.22
attagccggaaacatgacccatgcgggagcctcagtagatctaaccatcttttcacttcatctggctggagtttcctctatcctaggtgcaattaactttattactacctgcattaacataaaaccccctaatataacacaataccaaacccccttgtttgtttgatctgttctaattacagcagtactcctccttctttctctt	38	Podarcis guadarramae	99.51
attgtcaggtatacaaagtcacagtggtccaagtgtagatttggctatttttgctttacatctatcaggagtaagtagtttacttggagctatgaactttatcacaaccatattaaatatgagagccccagggatcagattacacaaattagctttatttggatgagcagtagtagtgacagcagtattgttattactttctcta	169	Ascomycota	84.08
tttaagaactttaggtcatcctggtagaagagtagatttagctatttttagtttacattgtgctggtgtaagatctattcttgggggtattaattttatatgtactacaaaaaatttacgtagtagttctatttcgttagaacacataagtttatttgtttgaactgtttttgttactgtttttcttttagtattatctttg	84	Nematoda	93.53
attatcttcaatacaagcacattcagggccttctgttgatttagctatatttagtttacatctctcaggggcaggttctattttaggagcaattaattttattgttacaatttttaatatgagagcaccaggactttttttacataaaatgcctctttttgtatgatcagttttagtaacagcatttttacttttgttatcttta	38	Heterokontophyta	86
tttatcaggaatacaaagtcatagtggtcctagtgtagatttagctatatttggtttacatttatcaggtataagtagtcttttaggtgctatgaattttattacaacaatacttaatatgagaagtccaggtgtaagattacataaattagctctttttggatgagcagttatagttactgctgttttattactattatcttta	20	Ascomycota	90.2
gctatcaggtatacaaagccatagtggacctagtgtagatcttgctatatttgctttacatttatctggagtaagcagtctattaggagccatgaacttcatatcaactattcttaacatgagatgcccaggtattagattacataagttagcactattcggctgagctgttgccataacagctgtattacttttgttatcttta	56	Ascomycota	84.08
tttagctggaatacaatcacattcaggaggttcagtagatttaggtattttctcacttcacttagctggggtatctagtctattaggggctatgaatttcataacaacagtattaaatatgagagcaccaggtatgactttacataaattacctctattcgtatgagctatatttgttacagctatactattattattatcatta	15	Basidiomycota	84.78
actatcaagtgtacaggcacattctggcccttcagttgatttagcaatctttagtttacatttagcaggtgcgtcttctattttaggttctattaattttatagtaacaattttaaatatgcgctgtcctggaatgttaatgcataaattacctttatatgtttgagcagtattcattacaacaattttattattactttcatta	23	No match
actaagtgcagtgcaaagtcatagtggacctagtgtagatttagctatttttgctttacacttgtctggtataagtagtttattaggtgctattaactttataactaccatacttaatatgagaagcccaggtattaaattacataaattagcattatttgggtgagctgttatagttacagccgtattattattactatcatta	12	Ascomycota	89.06
tatcaggaatacaaagccatagcggacctagtgtagatttcgttatatttgccttacatttatctggaataagcagcttattaggggctatgaatttcatatctactattcttaacatgagatgcccaggtattagattacataagttagcactatttgggtgagctgttgctataacagctgtattacttctgttatcttta	42	No match
tctagctggaaacctggcccacgcaggagcatctgtagacctaactattttttcattacacttagccggagtttcctcaatcctaggcgcaattaacttcatcaccacctgcattaatataaaacccccaaacatgacccaatatcaaacccccctatttgtctgatctgtcctaattacagcagtacttcttctcctgtctcta	1028	Teira dugesii	100
ctatcaggaatacaaagccatagcggacctagtgtagatttcgttatatttgccttacatttatctggaataagcagcttattaggggctatgaatttcatatctactattcttaacatgagatgcccaggtattagattacataagttagcactatttgggtgagctgttgctataacagctgtattacttctgttatcttta	30	No match
cctatcaggaatacaaagccatagcggacctagtgtagatttcgttatatttgccttacatttatctggaataagcagcttattaggggctatgaatttcatatctactattcttaacatgagatgcccaggtattagattacataagttagcactatttgggtgagctgttgctataacagctgtattacttctgttatcttta	42	No match
tttatctggaatacaaagtcacagtggtcctagtgtggatctagctatattcgctttacatctttcaggtattagtagtttacttggagcaatgaattttattacaacaatattaaatatgagagctcctggtataagattacataaattagctttatttggatgagctgtagtagttacagctgttttactattattatcttta	14	Ascomycota	88.73
attagccggaaacatggcccattcgggagcctcagtagatctaaccatcttttcacttcatctggctggagtttcctctatcctaggtgcaattaactttattactacctgcattaacataaaaccccctaatataacacaataccaaacccccttgtttgtttgatctgttctaattacagcagtactcctccttctttctctt	222	Podarcis guadarramae	99.51
tttaagttctatagtagcgcattctggtggttcggttgatttagctatatttagtttacatctcgctggtgtttcatctttattaggtgctataaattttattactactatatttaatatgcgtgttcctggtttatctatgcataaacttccattatttgtttggtctgttttaataactgcttttttattattattttctcta	14	Heterokontophyta	83.08
tttatcaggaatacaaagtcacagtggacctagtgtagacttggcgatatttgcattacatttatctggtataagcagtttattaggtgctataaacttcattaccacaattttaaatatgagaagtcctggtatcagattacataaattagctttatttggatgagcagttgtagttactgcagtattactgttattatcacta	41	Ascomycota	87.25
attatcaggtattgcttctcactctggtggatctgtagatttagctattttcagtcttcatttatctggtatttcttctatgttaggtgcaatgaactttattacaacaattattaatatgagagctcctggaatgtcattccataaaatgcctctatttgtatgggctgtattaattacagcagttctattacttctatcttta	942	Zygomycota	100
attatcaagtatacaatctcattcaggaggatcagtagatttagctatatttagtttacatttagctggtatatcttcaatgttaggtgcaatgaattttattacaacaatacttaatatgagagctccgggtatgacattacataaattaccattattcgcttgagcaatattagtaacagcagtgttattattattgtcatta	21	Porifera	83.33
actgtcaggaactcaaagtcatagcggaccgagtgtagatctaactatattcgccctacatttatcaggtattagtagtttattaggtgctattaattttatagtaacaacattaaatatgagaagtccaggaataagattacataaattagctttattttgctgagctgttgtaattacagctgtattactgctattatcttta	33	Ascomycota	84.08
tttaagtggagtacaaagtcacagtggacctagtgtcgatttagctatatttggactacatttatctggtataagtagtttattaggtgctataaactttattactactatactaaatatgagaagtcctggtataagactacacaagttagctttatttggatgagctgtagtagttacagctgtattattattattatcatta	33	Ascomycota	95.59
gttatctggtttacaaagtcatagtggaccaagtgtagatttagcaatttttgccctacatctgtcaggaataagtagtttattgggtgcaataaatttcataactactatattaaatatgagaagtccaggtataagattacataaattagcattatttggttgagctgtagtagtaacagcagtgttattattattatcttta	60	Ascomycota	88.73
attatcaggtatacaaagtcacagtggacctagtgtagatctagcaatattcgctcttcatttatcaggtataagtagtttacttggagcagtaaactttattacaactatcttaaatatgagaagtcctggtataagattacacaaattagccttatttggttgagctattatagttacagcggtattattgttattatcatta	20	Ascomycota	86.76
tttatcaggtatacaaagtcatagtggacctagtgtagatctagctatatttggtttacatttatcaggtgtaagtagtctattaggtgctatgaactttattactactatcttaaatatgagaagtccaggaataagattacacaaattagctttatttggttgagctgtgcttgtaacagctgtattattactattatctcta	11	Ascomycota	90.69
attagccggaaacatggcccatgcgggagcctcagtagatttaaccatcttttcacttcatctggctggagtttcctctatcctaggtgcaattaactttattactacctgcattaacataaaaccccctaatataacacaataccaaacccccttgtttgtttgatctgttctaattacagcagtactcctccttctttctctt	7729	Podarcis guadarramae	99.51
attatcaggaatacaaagtcacagtgggcctagtgtggacttagctatttttgctcttcacttatcaggaataagtagtttattaggagccatgaattttataactactatactaaacatgagaagcccaggtattagattacataaattggcattatttgggtgagcagtagtggtaactgcagttttattacttctatcttta	173	Ascomycota	92.16
attatcaggaattcaaagccacagtggtcctagtgtagatctggctatttttgccctacacttatcaggaataagtagtctattaggagcaatgaattttattacaactatattaaatatgagagctcctggtataagattacacaaattagctctgtttggatgagctacagtggtaacagctgtattactattactttcttta	28	Ascomycota	85.07
attatcaggtattgcttctcactctggtggatctgtagatttagcgatctttagtcttcacttatcaggtatttcttctatgttaggagcaatgaactttattacaacaattattaatatgagagctcctggaatgtcattccataaaatgcctctatttgtatgggctgtattaattacagcagttctattacttctatcttta	63	Zygomycota	99.02
attatcaggtgttgcttctcactctggtggatctgtagatttagctattttcagtcttcacttatcaggtatttcttctatgttaggagcaatgaactttattacaacaattattaatatgagagctcctggaatgtcattccacaaaatgcctctatttgtatgggctgtattaattacagcagttctattacttctatcttta	20	Zygomycota	98.04
attatcaggtatcgcttctcactctggtggatctgtagatttagctattttcagtcttcacttatctggtatttcttcgatgttaggtgcaatgaactttattacaacaattattaatatgagagctcctggaatgtcattccataaaatgcctctatttgtatgggctgtattaattacagcagttctattacttctatcttta	29	Zygomycota	99.02
ttatcaggaatacaaagtcatagtggacctagtgtagatcttgctatatttgctttacatttatccggtataagtagtttattgggtgctatgaactttataactacaatattgaatatgagaagtccaggaattagattgcacaaactagcactatttggttgagcagttgttataactgctgttttacttctactatcctta	33	Ascomycota	85.78
tctatctgggattcaaagtcactcaggtggttctgtagatttagctattttcagtcttcatttagctgggattagttctatgttaggtgctatgaacttcattactactattattaatatgcgacatccaggaatggctatgcataaattaccattattctgttgagctatcttcgtaactgctattttacttctactatctctg	10	Basidiomycota	96.57
tttatctggaatacaaagtcatagtggacctagtgttgatttagctatttttgctttacacttctcgggtgtaagtagtttattaggggcacttaatttcataacaacaattttaaatatgagaagtcccgggattagactacataaattggctttatttggatgagctgttgtagttacagcagtattattattattatcttta	87	Ascomycota	88.24
attatcaggtatacaaagtcacagtggtcctagtgtggatttagcaatttttgctcttcacttatcaggaataggtagtttattaggagctatgaattttataacaacaatattaaacatgagaagcccaggtataagactacacaaattagctttatttgggtgagcagttgtggtaactgcagtattattacttttatcttta	22	Ascomycota	91.54
gttaagttccatcgaaggacattcaggaccagcagtagatttagcaatctttagtttacatttatcaggtgcatcatctattgcaggtgcgataaattttattgtaactattgtaaatatgcgtgcacatggaatggaattttttagattaccattatctgtatgatccgtatttattacagcaattttattattattatcttta	57	Heterokontophyta	91.04
acttagtggagtacaaagtcacagtggacctagtgtagatttagctatatttggattacacttatctggtataagtagtttattaggggctataaacttcattactactatactaaacatgagaagtcctggtattagactacacaaattagctttatttggatgagctgtagtagttacagccgtattattgttattatcatta	14	Ascomycota	94.53
tctatcaggtttacaaagccatagtggaccaagtgtagatttagctatctttgctttacatttatcaggggtaagtagtttattaggtgcagtaaactttataactactattgctaatatgagaactccaggtataagattacataaattaactttatttggatgagcagttgttataacagctatattattattattatcatta	174	Ascomycota	91.54
ctctagctggaaacctggcccacgcaggagcatctgtagacctaactattttttcattacacttagccggagtttcctcaatcctaggcgcaattaacttcatcaccacctgcattaatataaaacccccaaacatgacccaatatcaaacccccctatttgtctgatctgtcctaattacagcagtacttcttctcctgtctcta	21	Teira dugesii	100
tagctggaaacctggcccacgcaggagcatctgtagacctaactattttttcattacacttagccggagtttcctcaatcctaggcgcaattaacttcatcaccacctgcattaatataaaacccccaaacatgacccaatatcaaacccccctatttgtctgatctgtcctaattacagcagtacttcttctcctgtctcta	12	Teira dugesii	100
attatcaggtgttgcttctcactctggtggatctgtagatttagctattttcagtcttcacttatcaggtatttcttctatgttaggtgcaatgaactttattacaactattattaatatgagagctcctggaatgtcattccataaaatgcctctatttgtatgggctgtattaattacagcagttctattacttctatcttta	1501	Zygomycota	99.51
tttaagaagtgcgggtcatcctggtttgtctgttgattttgttattttttctttacatgtggcaggtgttagctctattattggttctattaattttatggtaactgtctttagtgtacgtgcgagggttgttagtctggagtatatacctttatttgtttggactgtggtggttacttcttttcttttattagcgtcgttg	46	Nematoda	94.27
tctagctggaaacctggcccacgcaggagcatctgtagacctaactattttttcattacacttagccggagttccctcaatcctaggcgcaattaacttcatcaccacctgcattaatataaaacccccaaacatgacccaatatcaaacccccctatttgtctgatctgtcctaattacagcagtacttctcctcctgtctctc	142	Teira dugesii	99.02
cattagccggaaacatggcccatgcgggagcctcagtagatctaaccatcttttcacttcatctggctggagtttcctctatcctaggtgcaattaactttattactacctgcattaacataaaaccccctaatataacacaataccaaacccccttgtttgtttgatctgttctaattacagcagtactcctccttctttctctc	11	Podarcis guadarramae	99.51
tctaaggactgattttagtccgggggcagctgttgacttaatgatctttggtttgcatttttctggtgtgagctctattgctggggctattaatttcttggttactattcgtcatatgcgtagtcggggagtgaattacgataatttgcctatgtttccttggactgttcttgttacttcgttcttactggtcttggttgtt	99	No match
tttatcaggaatacaaagtcacagtggacctagtgtagatcttgccatatttgctttacacttatcaggtataagtagtttattaggagccctaaactttataactactatacttaatatgagaagccctggtataagactacacaagcttgctttatttggctgagcagtagtagttacagcagtattattattattgtcctta	51	Ascomycota	87.75
tcttagtagcatagctagccattcagggggtgctgtagacttggctatttttagccttcacctgtcaggtataagtagcattttaggagcaatcaattttataaccactgttttcaatatgcgcgctcctggaatgacaatgcatcgtcttcctctctttgtgtggtcagtactgataacagcattcttattattgctgtcactc	369	No match
tttaaggacattgggacatcccgggaggagagttgatttggctatttttagtttacattgtgcaggattaagatcaattttaggtggaattaattttatatgtactacaaaaaatctacgtagaaggtcaatttctttggagcatataaggttgtttgtttgaactgtgtttgttacagtgtttttgttggttttgtcttta	57	Nematoda	97.01
cttatctggaatacagagccacagtggtcctagtgtggatttagccatatttgctttacacctttcaggtattagtagtttacttggagcaatgaattttattacaacaatattaaatatgagagctcctggtataagattacataaattagctttatttggatgagctgtagtagttacagctgttttactgttattatcttta	102	Ascomycota	87.25
attatcaggtatacaaagtcatagtggtccaagtgtggatttagctatctttgccttacaccttgcaggtataagtagcctattaggagcaatgaatttcattacaactatcttaaatatgagagctcctggtatcagactacataaattagctctttttggatgagcagtagttgttacagcagtattattattactttcttta	109	Ascomycota	84.31
attatcaggtatacaaagtcacagtggtcctagtgtggatttagcaatttttgctcttcacttatcaggtataggtagtttattaggagctattaattttataacaacaatactaaacatgagaagtccaggtataagactacacaaattagcattattcggatgagcagtggtagtaacagcagtgttattactattatcttta	63	Ascomycota	89.22
attatcaggaatacaatcacacagtggaccaagtgttgatttagcaatttttgctttacacttaagtggtattagtagtatgttaggagctatgaacttcattacaactcttttaaatatgagaggtccaggtatacgtttacacaaattagcattatttggttgagctgtagtaataacagcagtattgttattattatcatta	15	Ascomycota	92
tctaagaacgttgggtcatccaggtagaagggttgacttggcaatttttagtcttcattgtgctggtttaagatctattttagggggtatcaattttatgtgtactacaaaaaatttacgtagaagttctatttctttagaacacataaggttatttgtttggactgtgtttgtaactgtatttttattggttttatcttta	170	Nematoda	90.55
attagccggaaacatggcccatgcgggagcctcagtagatctaaccaccttttcacttcatctggctggagtttcctctatcctaggtgcaattaactttattactacctgcattaacataaaaccccctaatataacacaataccaaacccccttgtttgtttgatctgttctaattacagcagtactcctccttctttctctt	24	Podarcis guadarramae	100
tttagccggaatacaaagtcacagtggacctagtgtagatcttgcaatttttgctttacatctatcaggggtaagtagtttattaggatcaataaacttcataactactgtagctaatatgagaacacctggaataaaattacacaaattagccttatttggatgagctgtagcaataacagcagtgttattattatgttcatta	19	Ascomycota	97.06
tttatctagtgtgcaaagtcatagtggacctagtgtagatctagctatttttgcattacacttatcaggaataagtagtttattaggagcaatgaactttataacaacaatattaaatatgagaagtccaggtataagattacataaattagcattatttggatgagcagttatagtaacagcagtgttattattattatcttta	23	Ascomycota	87.75
actttctggtatacaaagtcacagtgggcctagcgtagatttagctattttcgctctacatctttctggtataagtagtttattaggggcgatgaattttataataacaatactaaacatgagatgtcctggtgttagactaaacaaattagctttgtttggatgagctgttgttatcacagcagttctattactgttatctcta	47	Ascomycota	83.93
tctgaggaccttgggtcatcctggaagtagagtggatttagctatttttagtcttcattgtgctggggttagttctattttaggtggtattaattttatgtgtacaactaaaaatttacgtagtaggtctatttctttggaacatataagtttatttgtttgaactgtttttgttactgtgtttttattagttttatcttta	94	Nematoda	92.04
attatcaggtatacaaagtcacagtggtcctagtgtggatttagcaatttttgctcttcacttatcaggtataagtagtttattaggagctattaattttatagtaacaatactaaacatgagaagtccaggtataagactacacaaattagcattattcggatgagcagtggtagtaacagcagtgttattactattatcttta	146	Ascomycota	88.73
attatcaggtgttgcttctcactctggtggatctgtagatttagcgattttcagtcttcacttatcaggtatttcttctatgttaggtgcaatgaactttattacaacaattattaatatgagagctcctggaatgtcattccataaaatgcctctatttgtatgggctgtattaattacagcagttctattacttctatcttta	20	Zygomycota	99.01
tctatcaggtatccaatcacactcaggggggtctgtagatttagccatcttcagtcttcacttggcaggaatctcaagtatgttaggagccatgaactttattactacaatcttaaacatgcgaaacccaggtatgacattacataaattaccactattctgttgagctatcatggtaactgctatcctattactattatcatta	19	Basidiomycota	82.47
attagccggaaacatggcccatgcgggagcctcagtagatctaaccatcttttcacttcatctggctggagtttcctctatcctaggtgcaattaactttattactacctgcattaacataaaaccccctaatataacacaataccaaacccccttgtttgtttgatctgttctaattacagcagtgctcctccttctttctctt	366	Podarcis guadarramae	99.51
tttaagtggagtacaaagtcacagtggaccaagtgttgatttagctatatttggactacatttatcaggtataagtagtttattaggggcaattaattttataactactatacttaatatgagaagtcctggtataagactacacaagttagcattatttggatgagctgtagtagttacagctgtattattattattatcatta	385	Ascomycota	94.12
tttatctggcctacaaagtcatagtggtccgagtgtagatttagccatatttgctttacacctgtcaggagtaagtagtttattaggagctatgaatttcattacaacgatattaaacatgagaagtccaggtataagactacataaattagcattgtttggatgagcggtagtaattaccgccgtgttattgttattatcttta	42	Ascomycota	85.78
tttaagttctattcaagctcactctggtccttcagtagaccttgctatttttagtttacatttaagtggtgcttcatcaattttaggagcaattaattttattaccactattttaaacataagagcaccaggtataggtatacaccgtttacctttatttgtatggtcaatttttattaccgcatttttacttttattatcttta	62	Ochrophyta	81.37
attatcaggtatagaaagtcattctggagggtcagtagatttagctatatttagtttacacttagcaggtgcatcatctatattaggagctatgaattttattacaacagtaataaatatgagagcacctggtttaaaaatgcatagaatacctttatttgtatgagccgtgtttataacagcttttttattattattatcactt	11	Porifera	80.88
tctaagtggagtgcaaagtcacagtggaccaagtgtagatttagctatctttgctttacatttatctggtgtaagtagtttattaggtgcaataaactttattactaccatattaaatatgagaagtcctggtataagattgcataaattagctttatttggatgagctgtaatagttacagctgtattactattactatcatta	15	Ascomycota	93.43
tctagctggaaacctggcccacgcaggagcatctgtagacctaactattttttcattacacttagccggagtttcctcaatcctaggcgcaattaacttcatcaccacctgcattaatataaaacccccaaacatgacccaatatcaaacccccctatttgtctgatctgtcctaattacagcagtactccttctcctgtctctc	17	Teira dugesii	99.51
tttaagtggaatacaaagtcatagtggtccaagtgttgacctagctatctttgctttacacttaagtggaatcagtagtttattaggtgcaataaactttataactactatattaaacatgagaagtccaggaattaaactacataaactggctctttttggatgagctgttgtggttacagcggtattattattactatcgtta	33	Ascomycota	86.76
tttaagtggagtacaaagtcacagtggacctagtgtagatttagctatttttgctttacacttgtcaggtattagtagtttattaggtgcagttaactttattactactatacttaatatgagaagcccaggtataagattacataaattagctttatttggatgagctgtagttgttacagcagttttattattattatcttta	35	Ascomycota	92.16
attaagttcaattgaaggacattcaggtccatctgtagatttagcaatatttagtttacatttatctggtgcatcatctatcgcaggagcaataaattttattgtaactattgtaaatatgcgtgcacctgggatggaattttttagattaccgttattcgtatgatctatacttattacagcaattttattattattatcttta	22	Heterokontophyta	86.63
actcagctctattttggcgcattcaggctgttcagtagatttagccatattcagtctacatatagcaggtatttcttctatagcaggggctattaactttatagtaactattattaatatgaggtgtccagggatgtatcttcgtagattacctctatttgtatgagctgttttaattactgctatattattattattatcactt	274	No match
tcttagtggtatcgaagctcattcaggaggttccgttgacctagctatttttagtttgcatttgtctggtttgtcttctattttgggtgctataaactttattaccactatatttaatatgcgttcacctaatcatagtttttacagaatgccactttttgtttggtctgtacttattactgcatttttgctgttgctttcactt	17	Ochrophyta	76.96
tttagctggtatccaatctcactcagggggatcagttgatttagctatcttcagccttcacttagctggtatttcatcaatgttaggagcaatgaacttcattactacaatccttaacatgcgaaacccaggtatgacactacacaaactaccattattctgttgagccatcatggtaacagcaatcttactattattatcacta	20	Basidiomycota	97.85
attaagcggtattgacgcacattctggtccttccgtagatttggcaatatttagcttacatttatctggtgcttcatctatcgcaggagctattaatttcattgtcactattattaatatgcgagcccgtggtcttgagttttatcgtttacctttgtttgtttgatctgtttttattacagcatttttattattattatcttta	20	Heterokontophyta	87.96
tctagctggaaacctggcccacgcaggagcatctgtagacctaactattttttcattacacttagccggagtttcctcaatcctaggcgcaattaacttcatcaccacctgcattaatataaaacccccaaacatgacccaatatcaaacccccctatttgtctgatctgttctaattacagcagtacttcttctcctgtctctc	491	Teira dugesii	99.51
tttatctggaattgtagcacattcaggtgcgtctgtcgattatgcaatttttagtttacatattgctggggcttcttcgttaatgggagctattaattttattgtaactatttataatatgcgtgcaagaggattatatatgtttagattaccattatttgtttgagctgttttagtaactgcttttttattactattatcgtta	15	Cnidaria	79.6
tttatcaggaattcaaagtcatagtggtcctagtgtagacttagctatttttggtttacatttaagtggtataagtagtatgttaggtgctatgaactttattacaactatattaaatatgagaagtccaggaatccgtttacataaattagctttatttggttgagctgtaataataacagctgtgttattattattatcttta	35	Ascomycota	94.92
attatctggtatacaaagtcacagtggacctagtgtagatttagcaatttttgctctacacttatcaggtataagtagtttattaggagctattaattttatagtaacaatactgaacatgagaagtccaggaataagactacacaaattagccttatttggatgagcagtggtagtaacagcagtgttattactattatcttta	42	Ascomycota	89.71
tttaagaactttaggtcatgtgggaaggagtgttgatttggtaatttttagtcttcattgtgctggtataagttctattttgggaggtattaattttttatgtactgttaaaaatttacgtagaagttctatttctttagagcatataagtttgtttgtttgatctgtttttgttactgtttttcttttagttctttctttg	271	Nematoda	92.54
tttatcaggtgtgcaaagtcatagtggtcctagtgtggatttagctatatttgcattacatttatcaggaataagtagtttattaggagctattaatttcattactacaataatgaatatgagaactcctggtataagattacataaactagctttatttggatgagctgtagttataactgcagtgttattattattatcttta	38	Ascomycota	89.71
cttaagcagcattgccagccactctggaggagctgtagacttagctatatttagtctgcatttgtctggtatcagtagtatattgggggcaatcaattttattactactatttttaatatgcgtgcgccgggaatgacaatgcatcgacttccgctctttgtctggtcagttttaattacagcatttttattgttgttatctttg	44	Ochrophyta	78.61
attatcgagtgtacaagctcattccggaccttcagttgatttagcgatttttagtttacatttaactggtatttcatcactattaggtgcaattaattttatttcaacaatatataatatgcgtgctccgggtttaagttttcatagattaccgttatttgtttggtcaattttaattactgcatttcttttactactaacatta	35	Heterokontophyta	100
tttatctgggttacaaagtcatagcggtccaagtgtagatttagcaatatttgctatacacttatctggtataagtagtttattaggtgctatgaattttattgcaactatattaaatatgagaagtcctggtataagactacataaattagcattatttggatgagcagtagtaataactgctgttttattattattatcttta	18	Ascomycota	89.71
tttatcaggaatacaaagtcacagtggacctagtgttgatttagcaatattcgctttacatttatcaggtataagtagtttacttggagccatgaactttataacaacaatattaaatatgagagcaccaggtataagattacataaattagcattatttggatgagcaacagtagtaactgctgttttattattattatcatta	24	Ascomycota	87.25
tttatctggaatacaaagtcatagtggacctagtgttgatttagctatttttgctttacacttatcgggtgtaagtagtttattaggggcacttaatttcataacaacaattttaaatatgagaagtcccgggattagactacataaattggctttatttggatgagctgttgtagttacagcagtattattattattatcttta	1604	Ascomycota	88.73
tttaagtggagtacaaagtcatagtggacctagtgtagatttagctatatttggattacatctatctggtgtaagtagtttattaggtgctgtaaatttcattactactatactaaatatgagaagtccaggtatcaggttacataaattagctttattcggatgagctgtagttgttactgcagtattattattattatcatta	211	Ascomycota	98.04
attagccggaaacatggcccatgcgggagcctcagtagatctaaccatcttttcacttcatctggctggagtttcctctatcctaggtgcaattaactttattactacctgcattaacataaaactccctaatataacacaataccaaacccccttgtttgtttgatctgttctaattacagcagtactcctccttctttctctt	24	Podarcis guadarramae	99.51
attaagtggtatacaaagtcacagtggacctagtgtggatttagctatatttgctttacatttatcaggtataagtagtttactaggtgcaataaactttataactactatacttaatatgagaagtccaggtataaacctacataaattagctttatttggttgagcaatagtagttacagctgtaatgttattattatcttta	200	Ascomycota	92.16
tttaagtggagtacaaagtcacagcggacctagtgtggatttagccatatttgctttacatttaacaggtataagtagtttattaggtgcagtaaattttataactactatactaaatatgagaagtcctggtataaaactacacaagttggctttatttggatgagctgtagttgttacagccgtgttattattactatcatta	27	Ascomycota	91.18
attatcaggtatacaaagtcacagtggtcctagtgtagatttagctatcttcgctctacatctatcagggataagtagtctattaggggctatgaattttataacaactatacttaatatgagaagtccaggaataagactacacaaattggctttatttggttgagcagtagtggtaacagccgtgttattacttttatcttta	86	Ascomycota	88.76
tttatctggtatacaaagtcatagcggacctagtgtagatttagctatctttggattacatttatctggagttagtagtttattaggtgctatgaattttattacaactatattaaatatgagaagtccaggtataagattacataaattagctctatttggttgagctgtaattgtaacagctgtattacttttattatcatta	10	Ascomycota	88.89
tttaagtagtatagcaagtcattcaggaggttctgttgatctagctatttttagtcttcatctttctggaattagtagtattttaggtgctgtcaattttattactacagttattaatatgcgaggtcctggaatgagcatgcaccgtttaccattatttgtatggtctgtatttattacggctttcctccttttattagcttta	18	No match
tttatccggtatccaaagtcattcaggaggttctgtagacttagcgatttttagcctacatctagctggtatcagtagtatgttaggtagaatgaactttattactactgtacttaatatgcgacatccaggtatgtcaatgcacaaattgccattattctgttgagctattttcattactgctattttattattactatctcta	12	Basidiomycota	83.73
tttatcaggattacaaagtcacagtggacctagtgtggatttagctatattcgctttacacctttcaggggtaagtagtttattaggtgctgttaactttataactactatagctaatatgagaacaccaggtataaaattacacaaattggctttattcggatgagcagttgttgttacagctgttttattattattatcatta	32	Ascomycota	91.18
gttaagcggcatcgaatcgcactccggccctgctgtcgatcttggaatttttagccttcaccttgctggaatctcgtcgattctgggtgcgatcaatttcattgttacaatcgtaaacatgcgcgcgaacggccaaactttctacacgctacctcttttcgtctggtcggtccttattaccgcgttcctactacttctttctctt	10	No match
attatcaggaatacaaagtcatagtggtccaagtgtggatttagctatctttggattacacctttctggtatctcaagtttacttggtgctatgaatttcatgacaactacatttaatatgagaagtcctggtataagattacataaattaatactttttgcatgggcagtagttattactgctgttttattattactatctctt	28	Ascomycota	89.39
tttaagtggaatacaaagtcacagtggacctagtgtagatttagctatatttggtttacatttatcaggtataagtagtttattaggtgctataaactttataactactatactaaatatgagaagtcctggtatacgattacataaattagctttattcggatgagctgtagtagttacagcagtattgttattactgtcatta	11	Ascomycota	94.61
attatcaggaatacaaagtcatagtggacctagtgttgatttagctatatttgctctacatctttcagggataagtagtttattaggggctattaattttataactacaatagttaatatgagaactcctggtataaaattacataaactagctttatttggatgagctgtagttattacagctgtattattattattatcttta	42	No match
tttaagtggagtacaaagtcatagtggacctagtgtagatttagctatattcggattacatctatctggtattagtagtttattaggtgctgttaatttcatcactactatacttaatatgagaagccctggtataagattacacaaactagctttattcggatgagctgtagtagttacagctgtgttattattactatcatta	15	Ascomycota	95.1
attatcggcaattcaaagtcatagtggaggagctgtagatttagcaattttcagtcttcatttagctggaatttcaagtatgttaggggctatgaattttatcacaacaattttaaatatgagagcaccaggtatgacattacataaaatgcctttatttgtatgggcaattttagtaacagctgttttattattactgtcatta	14	No match
attatctggtatacaaagtcacagtggacctagtgtagatttagcaatttttgctctacacttatcaggtataagtagtttattaggagctattaattttatagttacaatactaaacatgagaagtccaggaataagactacacaaattagccttattcggatgagcagtggtagtaacagcagtgttattactattatcttta	13	Ascomycota	89.22
attagcaggaattgaatttcactcaggaggatctgtagatttagcgatttttagtctacacttagcaggggtatcttcattattaggtgcaacaaactttattacaacaatatttaatatgagagcaccaggtatgactttacacaaattaccattattttgttgagcagtattaataacagctttcttattaatattatcttta	12	Cnidaria	79.9
actatcagggctgcaaagtcacagtggacctagtgtagatttagcaatatttgctttacatctatcgggaataagtagtttattaggggctatgaatttcattactacaatactgaacatgagaagcccaggaataagactacataaattagctttattcggatgagcagtggtaataacagcagtattattattattgtcattg	11	Ascomycota	86.36
attatcaggtatacaaagtcacagtggtccaagtgtagatttagctatatttggtttacatttaagtggtattagtagtttattaggtgcaattaattttataacaacaataattaatatgagaagtcctggtattaaattacataaacttgcattatttggttgagctgttgtaataacagctgttttattattattatcttta	86	Ascomycota	80.53
tttctggaatacaaagtcacagtggacctagtgtagatctagccatttttgctttacacctttcaggtataagtagtttattgggagcaatgaacttcatagttactattttgaacatgagaagcccaggtattagactacacaagctagctttatttggatgagcagtggttattacagcagttctcttactgttatcttta	39	Ascomycota	85.07
tttatctggtatccaaagtcacagtggaccaagtgttgatttagctatattcggattacatttatctggagtaagtagtttattaggagcaatgaattttataactactatactaaacatgagaagcccaggtataagattacataaattagccttatttggatgagctgtaattgttacagctgttttacttttattatcttta	12	Ascomycota	88.73
attagccggaaacatggcccatgcgggagcctcagtaggtttaaccatcttttcacttcatctggctggagtttcctctatcctaggtgcaattaactttattactacctgcattaacataaaaccccctaatataacacaataccaaacccccttgtttgtttgatctgttctaattacagcagtactcctccttctttctctt	23	Podarcis guadarramae	99.02
attatcaagtatacaatctcattcaggaggttcagttgatttagctattttttcattacatttagcaggtatttcttcaatgttaggtgctataaattttataactacaattataaatatgagagctccaggtattacttttcataaattacctctttttgtttgggctgtacttataacagcagttttattattattatcttta	117	Heterokontophyta	84.85
tttaagtggaatacaaagtcatagtggacctagtgtagatttagctatatttgctttacacttatctggtataagtagtttattaggtgctattaattttattactacaataatgaatatgagaactcctggtataagattacacaaattagctttattcggatgagctgtagttataacagcagtgttattattattatcttta	49	Ascomycota	91.67
attaagcggaattgaagcacattctggtccagctgttgattgcgcaatttttagtttacatctttcaggtgcttcgtcaattgcgggcgctattaattttttagtaactattattaatatgcggggaacagggttaaccttttaccgcttaccattattcgtttgatcggtatttattactgcgatattattacttttatcctta	60	Heterokontophyta	81.09
attaagtggtattgatgcacattcagggccagctgttgatttagctatttttagcttacatctttctggtgcatcttcgattgcaggagctattaattttattgttaccatcatcaacatgcgagcaaaagggttagaattttatcgtttacctttattcgtttgatctgtttttattacagccttcttacttttattatcttta	21	Heterokontophyta	85.35
tttatcaggtttacaaagtcatagtgggcctagtgtagatttagctatatttgctctacatctttcaggagtaagtagtttactaggagcaatgaactttattacaactatattaaatatgagaagtcctggtataagattacataaattagcattgtttggatgagcagtaatagtaacagctgtattactattattatcatta	92	Ascomycota	88.24
attagccggaaacatggcccatgcgggagcctcagtagatctaaccatcttttcacttcatctggctggagtttcctctatcctaggtgcaattaactttattactacctgcattaacataaaaccccctaatataacacaatgccaaacccccttgtttgtttgatctgttctaattacagcagtactcctccttctttctctt	106	Podarcis guadarramae	99.51
attatcaggaatacaaagtcacagtggacctagtgtagatttagctatatttgctcttcacttatcaggaataggtagtttattaggagcaatgaacttcattactactatattaaatatgagaagtccaggagtaagacttcacaaattagctttatttggatgagcagtagtagttactgcagtattattacttttatcttta	60	Ascomycota	87.75
attatcaggtatacaaagccacagtgggccaagtgtagatctagctatatttgcccttcacttatcagggataagtagtctgttaggagctatgaatttcataacaacaatactgaatatgagaagcccaggaattagattacacaaattagccttattcgggtgagctgttgtggttacagcagtattattacttttatcttta	104	Ascomycota	88.71
tttaagaagtgcgggccatcctggtttgtctgtcgattttgttattttttctttacatgtggcgggtgtcagctctattattggttctattaattttatggtaactgtttttagtgtacgtgcgagggttgttagtttggagtatatacccttatttgtttggactgtagtagttacttcttttcttctattagcgtcgttg	10	Nematoda	94.27
tttaagtggaatacaaagtcatagtgggccaagtgtagacttagcaatatttgcattgcacttatctggtattagtagtttactgggagctataaatttcattactacaatactaaatatgagaagtcccggtatcagactacacaagttagctttatttggatgagctgtggttgttactgcagttttactattactatcgtta	12	Ascomycota	86.76
attatcaggtattgcttctcactctggtggatctgtagatttagcgatcttcagtcttcatttatcaggtatttcttctatgttaggtgcaatgaactttattacaactattattaatatgagagctcctggaatgtcattccataaaatgcctctatttgtatgggctgtattaattacagcagttctattacttctatcttta	12	Zygomycota	98.04
attatcaggattacaaagtcatagtggaccaagtgtagatttagctatttttgctttacacttatcaggaataagtagtttattaggggctatgaactttattactacaatactaaacatgagaagtcctggtataagattacacaaattagccttatttggttgagccgttgttattactgctgttttattattattatcttta	84	Ascomycota	89.71
attaagtggaatacaaagtcacagtggacctagtgtagatttagctatatttggtttacatttagctggtgtaagtagtctattaggtgctataaatttcataactactatactaaatatgagaagtcccggtataagattacataaactagctttattcggatgagctgtagtagttacagctgtcttattattattatcatta	50	Ascomycota	93.14
actaagttcaattgatagtcattctggtccagctgttgattttgcaatttttagtcttcatctatctggtgctggttcaattctcggcgccattaattttattgttaccattgttaatatgcgaggttcgatttcttattcaagacttccattatttgtatgagctgtttttattactgcagtactgttgttattatcgtta	19	Rhodophyta	76.56
tttaagtggagtacaaagtcacagtggacctagtgtagatttagccatattcgctttacatttatcaggtataagtagtttattaggtgcaattaactttataactactatacttaatatgagaagtcctggtatgaaattacataaattagctttatttggatgagctgtaattgttactgcagtattattattattatcatta	25	Ascomycota	93.63
tctaagtggagtacaaagtcacagtggaccaagtgtagatttagccatatttgctttacatctatctggtataagtagtttacttggagcaataaacttcattactactatattaaatatgagaagtccgggtataagattacacaaattagctttatttgggtgagctgtagtagttacagctgtattattattattatcatta	17	Ascomycota	94.03
attaagtggaatacaaagtcacagtggtcctagtgtagatttagctatatttggtttacatttatctggtattagtagtttattaggtgctataaactttataacaactatacttaatatgagaagtcctggtataagattacataaattagctttattcggatgagctgttatagttacagctgtattattattattatcattg	21	Ascomycota	93.53
attagctagtatacaaagtcatagtggacctagtgttgatttagctattttcgctttacatctttctggggttagtagtttattaggagctataaatttcataacaacaatagttaatatgagaactccaggtataagattacataaacttgctttatttggatgagctgtagttattacagctgtattattattattatcttta	11	Ascomycota	91.18
attagccggaaacatggcccatgcgggagcctcggtagatttaaccatcttttcacttcatctggctggagtttcctctatcctaggtgcaattaactttattactacctgcattaacataaaaccccctaatataacacaataccaaacccccttgtttgtttgatctgttctaattacagcagtactcctccttctttctctt	17	Podarcis guadarramae	99.02
tttaagtggagtacagagtcacagtggacctagtgtagatttagccatatttggattacatctatctggtattagtagtttattaggtgctgtaaatttcataactactatacttaatatgagaagtcctggtataagattacataaactagctttattcgggtgagctgtagtagttacagctgtattattattactatcatta	24	Ascomycota	100
attatcaggaatacaaagccatagtggtccaagtgttgatttagcaatatttgctctacatcttgctggtataagtagtttactaggtgcaatgaatttcattacaactatcttaaatatgagaagtcctggaattagattacataaattggctttatttggttgagctgtattagttacagctgtattattattactatctcta	33	Ascomycota	90.4
gctatcaggtatacaaagccatagtggacctagtgtagatcttgctatatttgctttacatttatctggagtaagcagtctattaggagccatgaatttcatatcaactattcttaacatgagatgcccaggtattagattacataagttagcactattcggctgagctgttgccataacagctgtgttacttttgttatcttta	49	Ascomycota	84.08
tttaagtggagtacaaagtcacagtggacctagtgtagatttagctatatttggactacatctgtctggtataagtagtttattaggtgctataaacttcataactacaatacttaatatgagaagtcccggtataagactacacaaattagctttatttggatgagctgtagtagttacagctgtattattgttattatcatta	45	Ascomycota	92.65
attatcaggtatacaaagtcacagtggtcctagtgtagacctagctatatttgctcttcatctatcagggataagtagtctattaggagcgatgaattttataacaactatactaaatatgagaagtccaggaataagattacacaaattggctttattcgggtgagcagtagtggtaacagcagtattattacttttatcatta	106	Ascomycota	89.55
tttaagtggagtacaaagtcatagtggacctagtgttgatttagctatatttggattacatttatctggtgtaagtagtttattaggagctataaatttcataactactatattaaatatgagaagtccaggtattagattacataaactagccttattcggatgggctgtaattgttacagcagtattgctattattatcacta	34	Ascomycota	91.67
attatcaggaatacaaagtcacagtggacctagtgtagatttagctatatttgctcttcacttatcaggaataagtagtttattaggagcaatgaacttcattactactatattaaatatgagaagtccaggagtaagacttcacaaattagctttatttggatgagcagtagtagttactgcagtattattacttttatcttta	501	Ascomycota	88.24
attaagtggagtacaaagtcacagtggaccaagtgttgatttagctatttttgctttacatttatctggtattagtagtttattaggtgcagttaacttcataacaactatactaaatatgagaagtccaggtataagattacacaaattagctttatttggatgagcagtagttgttacagctgtattattattactatcatta	13	Ascomycota	92.65
attatcaggtatacaaagtcacagtggtcctagtgtagatttagctatcttcgctcttcacctatcaggtataagtagtctattaggagcaatgaattttataacaactatcttaaacatgagaagtccaggaataagactacacaaattggctttatttggatgagccgtagtggttacagcagttttattacttttatcttta	71	Ascomycota	90.69
attagccggaaacatggcccatgcgggagcctcagtagatttaaccatcttttcacttcatctggctggagtttcctctatcctaggtgcaattaactttattactacctgcattaacataaaaccccctaatataacacaataccaaacccccttgtttgtttgatctgtcctaattacagcagtactcctccttctttctctt	14	Podarcis guadarramae	99.02
attatcaggaattcaaagccacagtggaccaagtgtggatctagctatatttgccttacatctttctggtgtgagtagtttattaggtgctatgaattttataacaacaatattaaatatgagaagtcctggtataagattacacaaattggctttgtttggctgagctgtggtggtaacagcagttttattactgttgtcttta	27	Ascomycota	86.15
tctaagtggggtacaaagtcacagtgggccaagtgtagatttagctatttttgctttacatctgtctggtataagtagcttattgggtgctgtaaacttcataactactatacttaatatgagaagtccgggtattagattacataagttagctttattcggatgagctgtagtagttacagctgtattattattattatcatta	30	Ascomycota	92.54
gctatcttctatagaaagccattcaggaggttctgtggatttagctatttttagtttacatttagcaggtgcttcttcaatattaggagctatgaattttataacaacggttttaaatatgagatctccggcattaaagatgcatagcattcctttatttgtatgagccgtatttataactgcaatattattattattgtctttg	12	No match
attatctggtattcaaagtcacagtggacctagtgtagatctagctatatttgctttacacctatctggtataagtagtttactaggtgcagttaattttataactactattttaaatatgagaagccctggtatcagattacataaattagcattatttggatgagcaattttagttactgctgttttactattattatcatta	18	Ascomycota	88.73
attatcaggtatacaaagtcacagtggtcctagtgtggatttagcaatttttgctcttcacttatcaggtataagtagtttattaggagctattaattttatagtaacaatactaaacatgagaagtccaggtataagacttcacaaattagcattattcggatgagcagtggtagtaacagcagtgttattactattatcttta	14	Ascomycota	88.24
actcagcggaagtgaagcacattcgggtcctgctgtagattttgctatttttagtttacatttatcaggagcttcttctatcgcaggtgcgattaattttatagtcactattgttaatatgcgaagtaaagggttagattttaatcgtctaccactatttgtatgatcggtctttattacagcaatcttattacttttatcttta	32	Heterokontophyta	91.01
attatcggggatacaaagtcacagtggtcctagtgtagatttagctatattcgcacttcacctatcaggtataagtagtctattaggagcaatgaattttataacaactatactaaatatgagaagtccaggaataagattacacaaattggctttatttggatgagcagtagtggttacagcagttttattacttttatcttta	10	Ascomycota	91.67
tctatcaggtgtacaagctcactcaggtggatcagtagatctagcaattttcgctcttcacctttcaggtattagttcaatgcttggatcaatgaacatccttacaactatccttaacatgcgagctcctggaatgacactacacaaaatgcctctattcgtatgggctatgctattccaatcagttattattattctagcagtt	16	Zygomycota	80.95
attatcaggtatacaaagtcacagtggtcctagtgtagatttagctatcttcgctctacatctatcagggataagtagtcttttaggggctatgaattttataactactatacttaatatgagaagtccaggaataagactacacaaattggctttatttggctgagcagtagtggttacagccgtgttattacttttatcttta	14	Ascomycota	87.25
attagccggaaacatggcccatgcgggagcctcagtagatttaaccatcttttcacttcatctggctggagtttcctctatcctaggtgcaattaacttcatcaccacctgcattaatataaaacccccaaacatgacccaatatcaaacccccctatttgtctgatctgtcctaattacagcagtacttcttctcctgtctctc	12	Teira dugesii	90.69
cttgtctaacggtatttttcattcaggtcctgcggttgattttggtattttaagcttacatattgctggtatttcttctatcctaggctctattaacttcattgtcactatttttaatatgaagatttttggtatgagctgatctaatgttcccttatttgtttgatctgtttttatcacttccttcttgttagctttttccctt	187	No match
tttaagaactataggtcatcctggtagaagtgtagatttggctatttttagtttacattgtgctggtttaaggtctattttaggtggtattaattttatatgtacaacaaaaaatttacgtagtagatctatttcattagaacatataactttatttgtatgaactgtgtttgtaactgtatttttattagttttatctttg	58	Nematoda	97.98
gctatcaggtatacaaagccatagtggacctagtgtagatcttgctatatttgctttacatttatctggggtaagcagtctattaggagccatgaatttcatatcaactattcttaacatgagatgcccaggtattagattacataagttagcactattcggctgagctgttgccataacagctgtattacttttgttatcttta	14	Ascomycota	84.1
tttaaggaccttgggtcatcctggaagtagagtggatttagctatttttagtcttcattgtgctggggttagttctattttaggtggtattaattttatgtgtactaccaaaaatttacgtagtaggtctatttctttggaacatatgagtttatttgtttgaactgtttttgttactgtgtttttattggttttatcttta	737	Nematoda	93.03
tttatctggtttacaaagtcatagtggacctagtgtagatctagctatatttgccttacatctagcaggtgtaagtagtttattaggtgctatgaacttcattactacaattttaaacatgagaagtccaggtataagactgcataaactagctttatttggatgagcagtagtagttactgctgttttactattattatcttta	256	Ascomycota	87.75
tctgtcaggaatacaaagtcatagtggaccaagtgtagatttagctatctttgctttacatctttcagggataagtagtttactaggggcaatgaactttataacaacgattttaaatatgagaagccctggtataaggctgcataaactggctctatttgggtgagccgtggtagttacagcagtattattactgctatcttta	154	Ascomycota	86.002
attagccggaaacatggcccatgcgggagcctcagtagatttaaccatcttttcacttcgtctggctggagtttcctctatcctaggtgcaattaactttattactacctgcattaacataaaaccccctaatataacacaataccaaacccccttgtttgtttgatctgttctaattacagcagtactcctccttctttctctt	12	Podarcis guadarramae	99.02
tctatcaggtatccaatcacactcaggggggtctgttgatttagctatcttcagtcttcacttagcaggaatttcatctatgttaggtgccatgaactttattactacaatcttaaacatgcgaaacccaggtatgacattacataaactaccactattctgttgagctatcatggtaactgctatcttattactactatcacta	64	Basidiomycota	89.22
tttatctggagtgcaaagtcatagtggacctagtgtagatcttgctatttttgccttacatttatcaggagtaagtagtcttttaggagctatgaatttcataactactatattaaacatgagaagtccaggtataagattacataaattagctttatttggatgagctatagtagttactgctgttttattattattatcatta	20	Ascomycota	88.73
tttagctggaatacaatcacattcaggaggttcagtagatttagcaatatttagtttacacttagcaggagtatcttctttattaggagctattaactttataagtacaactttaaatatgagaactaatggaatgtctttacataaattacctttatttgtttgggctatatttataactgctatattattattattatcttta	14	Basidiomycota	96.57
attatcaggaatacaaagtcacagtgggcctagtgtggacttagctatttttgctcttcacttatcagggataagtagtttattaggagccatgaattttataactactatactaaacatgagaagcccaggtattagattacataaattggcattatttgggtgagcagtagtggtaactgcagttttattacttctatcttta	17	Ascomycota	92.17
actagccggaaacatggcccatgcgggagcctcagtagatctaaccatcttttcacttcatctggctggagtttcctctatcctaggtgcaattaactttattactacctgcattaacataaaaccccctaatataacacaataccaaacccccttgtttgtttgatctgttctaattacagcagtactcctccttctttctctt	23	Podarcis guadarramae	99.51
tttatctaattctgtttatcattttgggggttctgttgatttagctatttttagtttacatgtagctggtgtctcttctattttagggggaattaattttattactacgtgtttgaagggaaaaattagttatgttttaagattagaatttttaaatttatttgtttgagctataattgttactagatttttattggttttaagttta	29	Rotifera	94.12
tctagctggaaacctggcccacgcaggagcatctgtagacctaactattttttcattacacttagccggagtttcctcaatcctaggcgcaattaacttcatcaccacctgcattagtataaaacccccaaacatgacccaatatcaaacccccctatttgtctgatctgtcctaattacagcagtacttcttctcctgtctctc	20	Teira dugesii	99.51
tttaagttctattcaagctcactctggaggttctgttgatttggctatttttagtctgcatgtttcaggtctttcttctcttcttggtgctataaattttatatgtactgttttcaatatgcgagttcctggtttgtacatgcacagattacctttatttgtatgggctgttttaataaccgcttttttacttttattgtcttta	14	Nematoda	99.51
attaagtagtattgaagcacattcagggccttcagttgatttagcaatttttagtttacatttatctggtgcatcttctattgcaggagcaatcaattttattgtaactattgttaatatgcgtggacgtggtctagaattttatcgattacctttattcgtctgagcagtttttgtcaccgcaattttattattattgtcttta	60	Heterokontophyta	100
tctaagaagtgcgggtcatcctggtttgtctgttgattttgttattttttctttacatgtggcgggtgttagctctattattggttctattaattttatggtaactgtctttagtgtacgtgcgagggttgttagtctggagtatatacctttatttgtttggactgtggtggttacttcttttcttttattagcgtcgttg	63	Nematoda	97.85
tttaagtggaatacaaagtcatagtggaccaagtgtagatttagcaatctttgccttacatttatcaggtataagtagtttattaggagcaataaatttcataacaacaatcttaaatatgagaagtccaggtataagattacataaattagctttatttggatgagcagtagttgttacagctgtattattattattatcatta	24	Ascomycota	91.67
attatcaggtatacaatctcacagtggacctagtgttgatttagctatatttggtttacatttaagtggtataagtagtatgttaggtgctatgaatttcataacaactatattaaatatgagaagtcctggtatacgtttacataaattagctttatttggttgagctgtaataataacagcagtgttattattattatcatta	29	Ascomycota	99.44
attatcaggtatacaaagtcacagtggtccaagtgtagatttggctatttttgctttacatctatcaggagtaagtagtttacttggggctatgaactttatcacaaccatattaaatatgagagctccaggaatcagattacacaaattagctttatttggatgagcagtagtagtaacagcagtattattattactttctcta	201	Ascomycota	85.07
tagctggaaacctggcccacgcaggagcatctgtagacctaactattttttcattacacttagccggagtttcctcaatcctaggcgcaattaacttcatcaccacctgcattaatataaaacccccaaacatgacccaatatcaaacccccctatttgtctgatctgtcctaattacagcagtacttcttctcctgtctctc	91	Teira dugesii	100
cattagccggaaacatggcccatgcgggagcctcagtagatctaaccatcttttcacttcatctggctggagtttcctctatcctaggtgcaattaactttattactacctgcattaacataaaaccccctaatataacacaataccaaacccccttgtttgtctgatctgttctaattacagcagtgctcctccttctttctctt	15	Podarcis guadarramae	99.02
attatctggtatacaaagtcacagtggacctagtgtagatttagctatttttggattacatctatcaggagtaagtagtttattaggagctatgaactttattactactattttaaatatgagaagtccaggaatacgattacataaattagctttatttggttgagcagttattgttacagctgtactattattattatcatta	11	Ascomycota	88.73
attaagtggagtgcaaagtcacagtggaccaagtgtggatttagccatatttgctttacatttatctggtataagtagtttattaggtgcaataaattttattactactatacttaatatgagaagtccaggtataaaactacacaaattggcattatttggatgagccgtagtagttactgccgtattattattattatcctta	19	Ascomycota	90.69
tttaagtggtatacaaagtcatagtggacctagtgtagatctagctatctttgctttacacttatcaggtataagtagtttattaggtgcaataaactttataactacaatacttaacatgagaagtcctggtataagattacacaaattagctttatttggatgagctattgttgttacagctgtattattattattatcatta	10	Ascomycota	92.65
cgctgggcagcgatacgcccgactcagtatgacatgaaatatgtgtctgtccgcgaaggagtactgagtagcaactataacaaactaaaactataccaagtatgaacgtaatatgcacaagatgcggcgtcacagatgtttcctgtgaagccatgataaatcctaacactaaggaatttcaggattataccgacgaatcatt	16	No match
tttaagtggagtacaaagccatagtggacctagtgttgatttagctatatttgctttacacttatcaggaataagtagtttattaggagcaattaattttataactacaatacttaatatgagaggtcctggtataaatttacataaactagccttatttggatgagctgtagcagttacagctgtattactattactatcatta	37	Ascomycota	91.18
tttatcaggtttacaaagtcatagtggacctagtgtagatctagcaatattcgccttacatctgtctggtgtaagtagtttacttggagctatgaattttattacaactatattaaatatgagaagtccaggaataagacttcataaattagcattatttggttgagcggtaatagtaacagctgtgttattgttattatcctta	42	Ascomycota	85.78
attagccggaaacatggcccatgcgggagcctcagtagatctaaccatcttttcacttcatctggctggagtttcctctatcctaggtgcaattaactttattactacctgcattaacataaaaccccctaatataacacaataccaaacccccttgtttgtctgatctgttctaattacagcagtgctcctccttctttctctc	13	Podarcis guadarramae	99
tctatctggtttacaaagtcatagtggacctagtgtagatttagcaatctttgctttacatctatctggagtaagtagtttattaggagctatgaacttcataactactatattaaatatgagaagtccagggataagattacacaaactagctttatttggatgagcagttgtagtaactgcagtattgttattattatcatta	13	Ascomycota	88.56
attatcaggaatacaaagtcatagtggtccaagtgttgacttagctatattcggattacatctttcgggtatttcaagtttacttggagctatgaattttatgactactacatttaatatgagaagtcctggaataagattacataaattaatcctatttgcatgagcagttgttattacagctgttttattattattatcatta	12	Ascomycota	93.14
tttgaggaccttgggtcatcctggaagtagagtggatttagctatttttagtcttcattgtgctggggttagttctattttaggtggtattaattttatgtgtacgactaaaaatttacgtagtaggtcaatttctttggaacatataagtttatttgtttgaactgtttttgttactgtttttttattagttttgtcttta	220	Nematoda	92.04
tttgaggaccttgggtcatcctggaagtagagtggatttagctatttttagtcttcattgtgctggggttagttctattttaggtggtattaattttatgtgtacgactaaaaatttacgtagtaggtcaatttctttggaacatataagtttatttgtttgaactgtttttgttactgtgtttttattggttttatcttta	14	Nematoda	96.04
cttatcaggaatacaaagtcatagtggacctagtgttgatttagctatttttgctttacacttatcaggtataagtagtttattaggggctatgaatttcataacaacaatcttaaatatgagaagtcctggtattagattacataaactggctttatttggctgagctgtggtggttacagcagtattattattattatcttta	10	Ascomycota	89.22
tttaagtactttggggcatcctgggtcaagagtagatttggttatttttagtcttcatttcgcagggattagttctattttaggggggattaattttatgtgcactgttaaaaatttacgaagaagttctatttctttagaacatatgaatttatttgtatggtctgtttttgttacggtttttttgttagttctctctttg	112	Nematoda	89.39
attatcagctttacaaagtcatagtgggccaagtgtagatttagctatatttgctcttcatctttcaggtgtaagtagtttattaggagctgtgaactttataacaacaattgcaaatatgagaactccaggtataagattgcataaattaacactattcggatgagcagttgtaataacagctatattattattattatcttta	14	Ascomycota	87.25
attatctggtatacaaagtcacagtggacctagtgtagatttagctatttttggattacatctatcaggagtaagtagtttattaggagctatgaactttattactactattttaaatatgagaagtccaggaatacgattacataaattagctttatttggttgagcagttattgttacagctgtattattattattatcatta	11	Ascomycota	89.22
tttatcaaattctatttatcattttggtggctcagttgatttagcaatttttagtttacatgtcgctggtgtttcttctattttaggtgggattaattttattactacttgtatgaaaggtaaaattagatatgtattaaggtttgagtttttaactttatttgtttgagcaataattgttacaaggtttttgttagtgttaagatta	206	Rotifera	90.69
gttgagtagcattcaagcacattcgggcccttctgtcgatttagcaatatttagtcttcatttggcaggtgcttcatcgatcgccggtgcgattaattttattgtaactattattaatatgagagcacgcggaatgaccatggctcgccttccgctgtttgcttgagctgttttagtaactgcggtactattattattatctctt	19	Ochrophyta	78.61
actttcaggtttacaaagtcacagtggacctagtgttgatttagctatatttgctttacacttatcaggaataagtagtttattaggagcaatgaactttattactactatattaaacatgagaagtcctggtataagattacacaaattagcattatttggttgagctgtagtagtaacagccgtattattactattatcacta	58	Ascomycota	90.55
attatcaggtatacaatctcacagtggaccaagtgttgatttagctatttttggtttacacttaagtggtataagtagtatgttaggtgctatgaatttcataacaacaatattaaatatgagaagtccaggtatacgtttacacaaattagctttatttggatgagctgttattattacagctgtattattattattatcatta	26	Ascomycota	98.31
tttatctggattacaaagtcatagtggtccaagtgtagatttagctatatttgctttacatctatcaggagtaagtagtttattaggagcaatgaattttattacaacaatattaaatatgagaagtccaggtataagattacataaattagctttatttggatgagccgtagtaataacagctgtattactattattatcttta	15	Ascomycota	91.54
attatcaggtatacaaagtcatagtggacctagtgtagatttagctatatttggattacatttatcaggagtaagtagtttattaggggctatgaactttattactactatcttaaatatgagaagtccaggtataagattacataaattagctttatttggatgagctgtattagtaacagcagtattattattattatctctt	23	Ascomycota	89.55
actatcaggtatacaaagtcacagtgggccaagtgtggatttagctatattcggattacatctttctggtatatctagtcttcttggagccatgaactttatgactactacatttaatatgagaagtcctggaattagactacataaattaattttatttgcatgagcagttgttattacagctgttttattattattatcatta	48	Ascomycota	98.01
tctaagaagtgcgggtcatcctggtttgtctgttgattttgttattttttctttacatgtggcgggtgtcagctctattattggttctattaattttatggtaactgtctttagtgtacgtgcgagggttgttagtctggagtatatacctttatttgtttggactgtggtggttacttcttttcttttattagcgtcgttg	15	Nematoda	97.31
tttatcagggatacaaagtcatagcgggcctagtgtagatttagctatatttgctttacatctatcaggtattagtagtctactgggagctataaattttataactactatactcaacatgagaagtccaggtataagactacacaagctagctttatttgggtgagctgtagtagtaacagcagtactgttattactatcatta	14	Ascomycota	86.27
attatctggattacaaagtcatagtggaccaagtgtagatttagctatttttgctttacacttatcaggaataagtagtttattaggagctatgaactttattactacaatactaaacatgagaagtcctggtataagattacacaaattagccttatttggttgagccgtagttatcactgctgttttattattattatcttta	18	Ascomycota	89.22
actatcaggaatccaaagccactcaggtggatcagttgacctggctatcttcagcctacacctatcaggtatcagttcaatgttaggagcgatgaacttcatcactacaatcctaaacatgcgacaccctggtatgtcaatgcacaaacttcctctattctgttgggctatcttcattacagctattctacttctactatcacta	15	Basidiomycota	98.04
attagctggtgtgcaaagccactcaggtggtagtgtggatttagcaatctttagtttacacttagctggagtttcttctttattaggtgctattaattttattactactgtacttaatatgagaactaacggtatgagtttacacaaattacctttatttgtgtgggctatcttcattacagctattttgttgttattatcatta	15	Basidiomycota	89.71
tttatcaaattcagtttatcattttggaggttctgttgatttagctatttttagattacatgtagctggtgtatcttcaattttaggaggtattaattttattaccacttgtttaaaaggtaaaattagttatgttttaagattggaatttttaaatttatttgtgtgagctataattgttactagatttttattagtgctaagtttg	60	Rotifera	94.12
agctggaaacctggcccacgcaggagcatctgtagacctaactattttttcattacacttagccggagtttcctcaatcctaggcgcaattaacttcatcaccacctgcattaatataaaacccccaaacatgacccaatatcaaacccccctatttgtctgatctgtcctaattacagcagtacttcttctcctgtctctc	12	Teira dugesii	100
ttatcaggaatacaaagtcatagtggacctagtgttgatttagctatttttgctttacacttatcaggtataagtagtttattaggggctatgaatttcataacaacaatcttaaatatgagaagtcctggtattagattacataaactggctttatttggctgagctgtggtggttacagcagtattattattattatcttta	10	Ascomycota	89.22
actatcgggaatacaaagtcacagtggacctagtgtagacttagctatttttgccctacatctgtcaggtataagtagtttactaggtgcgatgaatttcataacaacaatactaaacatgagagccccaggtataagactacacaaactagctttatttggatgagctgttgttatcactgcagttcttttactattatcatta	32	Ascomycota	85.54
cctttcaacaaatttttcaacaaatggttctgtcgattgtgcaatatttgcattgcatttaacaggtatttcttctattttaggatctttaaattttattgtaactatatttaatatgagagctcctggattaacatattcaagattaaatctttttgtttgagcaatacttataacttcatttttattaatattatcatta	109	Cnidaria	77.59
tctatcaggtctacaaagtcatagtggacctagtgtagatttagctatttttgctctacatttatcaggagtaagtagtttacttggtgctatgaatttcattacaactatattaaatatgagaagtcctggtataagactacataagttagctttatttggatgagctgttgtagtaacagctgttttattattattgtcttta	31	Ascomycota	89.05
tttatctagtatacaaagtcatagtggacctagtgtagatttagctatatttggtctacatttaagtggagttagttctcttttaggtgctatgaattttattacaacaataattaatatgagaagtcctggtatacgcttacataaattagctttatttggttgagcagtattaataacagctgttttattattattatcatta	45	Ascomycota	87.57
tttatctaattctgtttatcattttggaggttcaattgacttagctatttttagtttacatgtagctggggtatcttcaattttaggaggtattaattttattactacttgtttaaaaggtaagattagttatgttttaaggtttgagtttttaactttatttgtttgagcgataattgttactagatttttattagttttaagtttg	238	Rotifera	93.63
actaagtagcatagctagccattccggcggtgcggtagacttagctattttcagccttcacctgtctggtataagtagcattctaggtgcaatcaattttattacaactgtcttcaacatgcgtgcccctggaatgactatgcatcgccttcctctctttgtgtggtcagtgctgataactgcatttttgctattgttggcactt	18	No match
attatcaggtatacaaagtcacagtggacctagtgtggacttagctatttttgctcttcacctatcagggatgagtagtctattaggagcgatgaatttcataactactatattaaacatgagaagtccaggaataagattacacaaattggccttatttggatgagcagtagtggtaacagctgttttattacttttatcttta	18	Ascomycota	89.71
gttgtctagtgtacaagcacattcaggaccgtcagtagatttagctatttttagcttacatttaacaggtatttcttcattattaggtgctattaattttatttcaactatttataatatgcgcgcgccaggtttaagttttcatagattaccgttatttatttggtctatattaattacagcatttcttttattattaacttta	119	Heterokontophyta	100
attaagtagcattgaagcccattcaggaccttcagttgatttagcaatttttagtttacatttatcgggtgcatcttcgattgcaggagcaataaactttattgtaactattgttaatatgcgtggacgtggcttggagttctaccgattacctttatttgtatgagccgtgtttgtaacagcaatattattattattatcttta	114	Heterokontophyta	92.16
attatcggggatacaaagtcacagtggtcctagtgtagatttagctatcttcgctctacatctatcagggataagtagtcttttaggggctatgaattttataactactatacttaatatgagaagtccaggaataagactacacaaattggctttatttggctgagcagtagtggttacagccgtgttattacttttatcttta	2553	Ascomycota	87.25
attagccggaaacatggcccatgcgggagcctcagtagatttaaccatcttttcacttcatctggctggagtttcctctatcctaggtgcaattaactttattactacctgcattaacataaaaccccctaatataacacaataccaaacccccttgtttgtttgatctgttctaattacagcagtactcctcctcctttctctt	12	Podarcis guadarramae	99.02
attatcaggtatacaaagtcatagtggtccaagtgtagatttagctatatttggattacatcttgctggtatatctagccttcttggagcaatgaattttatgactactacatttaatatgagaagtcctggtataagattacataaattaattttatttgcatgagcagttgttattacagctgttttattattattatcatta	15	Ascomycota	94.61
tctaaggacaataggtcacccaggtagaagtgtagatttagctatttttagtttacattgtgctggtttgagatctattttaggaggtattaattttatgtgtactactaagaatttacgtagtagttctatttctttagaacatataagattatttgtatgaactgtttttgtaactgtatttttattagttctatcgtta	121	Nematoda	94.87
tttgagcgcaaccgtaggacatcccggacctagtgtagaccttgttatttttagtctgcacttgtccggggtatcatcaatgttgggcgccataaattttttagtgaccatatatggtatgcgcggttgaggcatcagcctagaacgactccctctttttgcttgagcaatcggagtaaccgctttattgttgttatgcgccttg	18	No match
gttatcagttagtggccatgtaggtgcttctgttgacttagctatctttagtttacatttagctggagcatctagcttgatgggagctattaattttatttgtactatattaaatatgagaacacctggaatgaacttccatagattatcattatttgtatggtctatattaattactgcagtattattattattaagttta	35	No match
attatcaggtatacaaagtcatagtggtccaagtgttgatttagctatatttggattacacctttctggtgtatctagtcttcttggagctatgaattttatgacaactacatttaatatgagaagccctggaataagactacataaattaattttatttgcatgagcagttgttattacagctgttttattattattatcttta	93	Ascomycota	94.12
actagcaggaatccaaagccactccggtggttctgttgacctggctatcttcagccttcacctagccggaattagctcaatgctaggtgctatgaactttattactacaattctgaacatgcgaaacccaggaatgacactgcacaagcttcctctgttctgttgagctattatggtaacagcggtactactactgctttcacta	17	Basidiomycota	81.61
tttatctaattctgtttatcattttggaggctctgttgatttagctatttttagtttacatgttgcaggtgtttcttctattttaggaggtattaattttattactacttgtttaaaaggtaaaattaggtatgttttaagtcttgagtttttgaatttatttacttgagctataattgttactaggtttttgttagttttaagatta	376	Rotifera	93.14
tctaagaagtgtgggtcatcctggtttgtctgttgattttgttattttttctttacatgtggcgggtgttagctctattattggttctattaattttatggtaactgtctttagtgtacgtgcgagggttgttagtctggagtatatacctttatttgtttggactgtggtggttacttcttttcttttattagcgtcgttg	199	Nematoda	97.31
tttgaggaccttgggtcatcctggaagtagagtggatttagctatttttagtcttcattgtgctggggttagttctattttaggtggtattaattttatgtgtacaactaaaaatttacgtagtaggtctacttctttggaacatataagtttatttgtttgaactgtttttgttactgtgtttttattagttttatcttta	10	Nematoda	92.04
attatcatcaatccaaagtcatagtggaggtgctgtagatttagctatcttcagtctacatttagcaggaatttcaagtatgcttggagctatgaatttcattactacaatattaaatatgcgagcaccagggatgacgttacataaaatgccattatttgtatgggctattttagtaacagcagtattattattattatcatta	20	Porifera	79.41
attaagttcaattgtagctcattcgggtggttcagtagatttagccatatttagtttacatcttgcaggtatatcttctcttctaggtgctataaattttattactacaatatttaatatgagggtgcctggtttatcgatgcataagttaccgttattcgtttgatcagtattaattacagcttttttattattattctcttta	17	Cnidaria	83.07
attaagtagcattgaagcacattccggaccttcagttgatttagcgatttttagtttacatttatctggtgcatcttcgattgcaggagctataaattttattgtaactattgttaatatgagagcacgtggtatggaattttaccaattacctttatttgtttgagcagtatttgtcacagcaattttattacttttatcttta	154	Heterokontophyta	90.64
attatcaggtatacaaagtcatagtgggccaagtgtagatttagctatatttgctttacacttatctggtataagctcccttcttggagctatgaacttcattacaacaatattgaatatgagaagtcctggtataagattacataaattagcactatttggttgagcagttataattacagctgttttacttttattatcttta	12	Ascomycota	85.31
attatcaggaatacagtctcacagtggaccaagtgttgatttagctatatttggtttacacttaagtggtattagtagtatgttaggtgctatgaattttataacaactatattaaatatgagaagtccaggtatacgtttacacaaattagcgttatttggatgagctgtaattattacagctgtattattattattatcatta	28	Ascomycota	95.83
attatcaggtatacaaagtcatagtggtccaagtgttgatttagctatatttggattacacctttctggtgtatctagtcttcttggagctatgaattttatgacaactacatttaatatgagaagtcctggaataagactacataaattaattttatttgcatgagcagttgttattacagctgttttattattattatcttta	90	Ascomycota	94.61
tttatcaggattacaaagtcacagtggacctagtgtagatttagcaatttttgctttacacctttcaggggtaagtagtttattaggagcaataaacttcataactacaatcgctaatatgagaacaccaggaataagattacacaaattagccttattcgggtgagctgtagttataacagctatcttattattattatcatta	300	Ascomycota	90.69
tttatcaggtatacaaagtcacagtggacctagtgtagatttagctatttttgctttacacttatcaggaataagtagtttattaggagcgatgaactttataactactatactgaatatgagaagtcctggtattagattacacaaattagctttatttggatgagctgtagtagtaactgctgttttattattattatcttta	48	Ascomycota	91.18
attaagtggtatacaaagtcacagtggacctagtgtagatttagctatatttgccttacacttatcaggtataagtagtttattaggtgcaattaactttataactactatattgaatatgagaagtccaggtataagattacataaattagctttatttggatgagcagttattgttacagctgttttattattattatcatta	57	Ascomycota	95.59
gttatcttcaattcaagctcactcaggtggagcagtagatttaacaatattctcattacatttagcaggtatatcatcattattaggagcaataaactttataacaacaatattaaatatgagagcaccaggaatgggaatgcatcgtataccattgtttgtatgggcagtatttataacagcaatattattattattatcatta	18	Porifera	80.39
attaagtagtattgaagcacattcaggaccttcagtagatttagctatttttagtttacatttatctggagcatcttctattgccggagctattaattttattgtcacaattgtgaatatgcgcgcacgtggtttagaattttaccgtctacctttatttgtatgagccgtatttgtaacagcaatattattactattatcttta	22	Heterokontophyta	89.71
gttaagtagtattgaagcccattcaggtccttcagtagatttagccatttttagtttacatttatcgggtgcatcttcgattgcaggagctattaattttattgtaactattgtgaatatgcgtgcacgaggtcttgaattttaccgtttacctttatttgtatgagccgtttttgtaacagcaatcttattattactttcttta	11	Heterokontophyta	90.55
attgagtggtattgatgctcattctggtccttctgtagatttagctatctttagcttacatttatctggtgcttcatctattgcaggagctattaattttattgtaactattattaatatgcgagcccgcggtcttgaattttatcggttacctttgtttgtttgatctgtttttattacagcgtttttgttattattatcttta	10	Heterokontophyta	92.65
attatcaggtttacaaagtcacagtggaccaagtgtggatttagcaatatttgcattacacttatcaggtataagtagtttattaggagctatgaactttattacgacaatattaaacatgagaagtccaggtataagactacataaattagctctatttggttgagcggtggtaattacagctgtactattattattatcatta	15	Ascomycota	89.22
tttaagcggaattgacgctcattcaggtccatctgttgatttagctatttttagtttacatctttctggtgcatcttccattgctggagcaattaattttattgtgactattgttaatatgagaggtcacggtgtccaattttatcgtttaccattatttgtgtgatcagtttttattacggcttttttattacttctttcctta	59	Heterokontophyta	84.31
gttaagcagcagtttgtatcattcaggacctgcagttgatatgggtattttctcaagacatatcgcaggtttatcaagcatcgcaggtgccattaatttcttagtaacgttgtttaacatgaaaactcgtggtacaggattacaagcagcgccattgtatccatgatctatgattgtaacaacttacttgctattattatcgctg	25	No match
tttagctggaatacaaagtcattcaggaggtagtgtagatttagcaatctttagtctacacttagccggagtttcatctttattaggtgctattaattttataactacagtattaaacatgagaacaaatggtatgagtttacataaattacccttatttgtatgggcaatcttcattacagcaatcttattattattatcatta	33	Basidiomycota	88.24
attatcaggtatacaaagtcacagtggacctagtgtggacttagctatcttcgctcttcatctatcagggataagtagtctattaggagcgatgaatttcataacaactatattaaacatgagaagtccaggaataagattacacaaattggccctatttggatgagctgtagtggtaacagctgttttattacttttatcttta	10	Ascomycota	88.24
tttatctggcttacaaagtcatagtggacctagtgtagatttagctatatttgctttacatctttcaggtgtaagtagtttacttggagcaatgaattttataacaactatattaaatatgagaagtccaggtataagattacacaaattagctttatttggttgagcagtaatagtaacagctgtgttactattattatcttta	19	Ascomycota	88.73
ttatctggactgcaaagtcacagtggacctagtgtagatttagccatttttgctttacacctttcaggagtaagtagtttattaggagccatgaattttataacaactatccttaatatgagaagtccagggataagattacacaaattggccttattcggctgagcggttgtaataaccgcggttttattattattatcttta	29	Ascomycota	85.78
tttaagtggagtacaaagtcacagtggacctagtgtggatttagctatcttcgctttacatttatcaggtataagtagtttattaggagctataaacttcataactacaatacttaatatgagatgtcctggaattaaattacataagttagctttattcggatgagctgtagttgttacagcagtattattattattatcatta	31	No match
tttatctggaattgtcgcgcattcaggacctgctgttgatttagcaatatttagtttacatattgctggagcttcgtcaataatgggagcaataaattttattgtaacaataacaaacatgcgcgcacgtggattaacatattttacaatgccactttttgcttgatcggtacttatcacggcatttttattattattatcatta	13	Cnidaria	76.47
tttaactggtttacaaagtcatagtggacctagcgtagatttagctatatttgccctacacctagcaggtgtaagtagtttattaggtgctatgaactttattactacaattttaaacatgagaagcccaggtataagactacataaactagccttatttggctgagcagtagtagttactgctgtattgctattattatcttta	175	Ascomycota	87.75
tctaagtggagtacaaagtcatagtggaccaagtgtagatctagcgatatttgctctacatttatctggtgtaagtagtttattaggtgcaataaactttattactactatattaaatatgagaagtccgggtataagattacataaattagctttatttgggtgagctgtagttgttacagccgtattattattattatcttta	212	Ascomycota	92.54
tcttagcggtatcgaggcacactcgggccccgcagttgattttgtcattttcagccttcaccttgctggtatctcttcgatccttggggcgattaactttattgtaacgattattaatatgcgggctaacggtatggattttagcgtcttacctcttttcgtgtgatctgtatttgttaccgcgtttttacttctactttctctg	151	No match
tttaagcagtattgcaagtcactctggtggcgctgtagatttagctatctttagtcttcatttatccggtattagtagtattttaggagctattaattttattactactatttttaatatgcgtggacctggtatgacaatgcatagacttccattatttgtgtggtctattttaattactgcgtttttattattgctttctctt	29	Charophyta	82.35
attaagtagtatagtagctcattctggaccatcggttgatttagctatttttagtttacatatagctggtgtatcttcattattaggcgctattaattttataacaactatttttaatatgaggataaatggtttaacatttcataaattacctttatttgtttgatctgtttttataacagctattttattattattatcttta	40	Heterokontophyta	85.29
gttaagtggaattgaagcacattcagggcctgctgttgattttggtatttttagcttacatattgctggggcttcatcaattttgggtgctattaattttttagttactattattaatatgcgtgcaaatggtcttgctatgtacagtttaccgttatttgcttgatctgtcttgattacagcagttcttctattactttcttta	48	Ochrophyta	78.28
tttaagcggtattgaggcgcactccggtccagctgtggattttggtatttttagtctgcaccttgcgggtatttcttccattcttggagcaattaactttatcgtgacgattgttaatatgcgtgctctcggaatgacgttttatacactacccttatttgtttgatcaattttaattacagcgtttttacttcttttatctctt	178	No match
attatcaggtatacaaagtcacagtggtccaagtgtagatttggctatttttgctttacatctatcaggagtaagtagtttacttggggctatgaactttatcacaaccatattaaatatgagagctccaggaatcagattacacaaattagctttatttggatgagcagtagtagtgacagcagtattgttattactttctcta	1472	Ascomycota	85.07
tttatcaggtatacaaagccacagtggacctagtgtagatttagccatatttgctttacatctatcaggtataagtagtttattaggtgctataaactttataactacaatacttaatatgagaagccctggtataagattacacaaactagctttatttggatgagcagtagtagttactgctgtattattattactttcatta	21	Ascomycota	90.69
attatcaggtatacaaagtcacagcggtccaagtgtagatttggctatctttgctctacatctgtcaggagtaagtagtttacttggagctatgaatttcattacaactatactaaatatgagagctccaggaatcagattacacaaattagctttatttggatgagcagtagtagtaacagcagtcttattattgctttctcta	20	Ascomycota	81.77
actgagtggagtacaaagtcacagtggacttagtgtggatttggctatttttggactacatttatctggtataagtagtttattaggtgctataaactttataactacaatattaaatatgagatgtcctggtacaaaactacataaattagctttatttggatgagctgtgatagttacagccgtattgttattgttatcattg	33	Ascomycota	89.05
attatcaaattctgtttatcattttggtggttcgattgatttagctatttttagtttacatgttgctggggtttcttcgattttaggagggattaattttattactacatgtttaaaaggaaaaattagttatgttttaagattagaatttttaaatttatttgtttgagctatagtagttactagatttttattagtattaagatta	51	Rotifera	100
tctagcaggaatccaaagccactccggtggttctgttgacctagctatcttcagccttcacctggccggaattagctcaatgctaggagcgatgaacttcattacaacaatcctgaacatgcgaaacccaggaatgacactgcacaagctgcctctattctgttgagcaatcatggtaacagcggtacttctactgctttctctg	15	Basidiomycota	85.9
tttgtcaaattcagtttatcattttggaggttctgttgatttagctatttttagattacatgtagctggtgtatcttcaattttaggaggtattaattttattactacttgtttaaaaggtaaaattagttatgttttaagattggaatttttaaatttatttgtgtgagctataattgttactagatttttattagtattaagtttg	17	Rotifera	95.1
attatcacaaatcgtgtcacatccaagtgctggtgttgaccttgctatattcgcactgcacgttgctggtatatcctcgattgttggggctattaatttcatagtcactatatttaacatgcgcgcaaagggcatgtcactaactaaaatgccactatttgtatggtccattctattaacagcatttatgctacttattgcttta	44	No match
attatctggtatacaaagtcacagtggacctagtgtagatttagctattttcgctttacacttatctggtataagtagtctactaggtgcagttaattttataactactatcttaaacatgagaagccctggtatcagattacataaattagcattattcggatgagcaattttagttactgctgttttactattactatcatta	92	Ascomycota	87.25
tttaagttctatagtagcacattctggtggttcagttgatttagctatatttagtttacatctcgctggtgtctcatctttattaggtgcaataaattttattactactatatttaatatgcgtgttcctggtttatctatgcataaacttccgttatttgtttggtctgttttaataactgcttttttattattattttctcta	178	No match
attatcatcaattcaaagtcatagtggaggagcagtagatttagctatttttagtctacatttagctggaatttcaagtatgcttggagcaatgaactttattactacaattttaaatatgagagcaccaggaatgacattacataaaatgccattattcgtatgggctattttagtaacagcagtattattactattatcatta	14	Porifera	79.41
tttagctggattacaaagtcatagtggaccaagtgtagaccttgcaatctttgctttacatctatcaggtgtaagtagtctattaggatcaattaattttattactactatagctaacatgagaacaccaggaataagattacataaattagctttatttggatgagctgtagtaataacagctatattactattattgtcatta	21	Ascomycota	93.14
tttaagtggtattgatgctaattctggtccttctgtagatttagctatttttagcttacatttatcaggtgcctcatcaattgcaggagctattaattttattgtcactattattaatatgcgagcccgtggtcttgagttttatcgtcttcctttatttgtttgatctgtttttattaccgcatttttattattattatcttta	89	Heterokontophyta	98.04
actagctggaatccaaagccactcaggtggatcagttgaccttgctatctttagccttcaccttgcaggaattagctctatgctaggagcaatgaatttcattactacaatccttaacatgcgaaacccaggaatgacaatgcacaagcttccactattctgttgagctattatgattacagctattcttctcctactatcacta	327	Basidiomycota	84.8
tttatctggtatacaaagccatagtggaccaagtgtagatttagcaatatttgctttacatttatctggtgtaagcagtttattaggagcaatgaattttataaccactattttaaatatgagaagtcctggaataagattacacaaacttgcattgtttggttgagccgtagtaattacagcagtgttactactattatcttta	85	Ascomycota	86.76
tttaagtggagtacaaagtcatagtggacctagtgtcgatttagctatatttggattacatttatcaggtgtaagtagtttattgggtgctgttaatttcattactactatactaaatatgagaagtccaggtatcaggttgcataaattagccttattcggatgagctgtagttgttacagctgtattgttattattatcatta	22	Ascomycota	94.61
tttaagtggtattgatgctcattctggtccttctgtagatttagctatttttagcttacatttatcaggtgcctcatcaattgcaggagctattaattttattgtcactattattaatatgcgagcccgtggtcttgagttttatcgtcttcctttatttgtttgatctgtttttattaccgcatttttattattattatcttta	35	Heterokontophyta	98.53
attagccggaaacatggcccatgcgggagcctcagtagatctaaccatcttttcacttcatctggctggagtttcctctatcctaggtgcaattaactttattactacctgcattaacataaaaccccctaatataacacaataccaaacccccttgtttgtttgatctgttctaattacagcagtactcctacttctttctctt	66	Podarcis guadarramae	99.51
tttaagtggagtacaaagtcacagtggacctagtgtagatttagctatatttgctttacatttatctggtataagtagtttattaggtgcaataaactttataactactatacttaatatgagaagtcctggtataaaattacacaaactagcattatttggatgagctgtagttgttacagccgtattattattattatcatta	10	Ascomycota	93.63
gttaagtggaattgaaggtcattccggacctgctgttgatttaggtatttttagattacacttagctggggcttcttcgattttaggcgcaattaacttcatagttactattattaatatgcgtgcactgggtatgagaatgtattctttaccgttatttgtttgatctgtttttgtaacagcctttttactcttattatcttta	12	No match
attatcaggtatacaaagtcacagtggtccaagtgtagatttggctatttttgctttacatctatcaggagtaagtagtttacttggggctatgaactttatcacaaccatattaaacatgagagctccgggaatcagattacacaaattagctttatttggatgagcagtagtagtgacagcagtattgttattactttctcta	14	Ascomycota	84.08
tctagctggaaacctggcccacgcaggagcatctgtagacctaactattttttcattacacttagccggagtttcctcaatcctaggcgcgattaacttcatcaccacctgcattaatataaaacccccaaacatgacccaatatcaaacccccctatttgtctgatctgtcctaattacagcagtacttcttctcctgtctctc	1153	Teira dugesii	99.51
attatcaggtatacaaagtcacagtggtcctagtgtagatttagctatcttcgctctacatctatcagggataagtagtctattaggggctatgaattttataactactatacttaatatgagaagtccaggaataagattacataaattggctttatttggttgagcagtagtggtaacagccgtgttattacttttatcttta	24	Ascomycota	88.22
tctttctagaactttaggtcatcctggaagtgctgttgacttagctatttttagtttacatcttgctgggattagttctatcttgggttctattaattttatagttactacaagaaatttacgaaatgtttctatttctatcaatcaattaagtttatttatctggacgacaattgtaactacttttttacttgttctttctcta	22	Plectus sp.	90.91
tttatcaggaactcaaagccatagtggacctagtgtagatttaactatattcgctttacatttatcaggtataagtagtttattaggtgctatcaactttatagtaacaactttaaacatgagaagcccaggtataagattacataaattagctttattttcttgagcagttgctattacagctgtattgcttttattgtcttta	24	Ascomycota	84.31
gttaaggactttaggtcaccctgggagaagtgttgatttggctatttttagtttgcattgtgctggattaagatcaattttggggggaattaattttatgtgtactactaaaaatttacgtagtagctcaatttctttggaacatataagattatttgtttgaactgtatttgttacggtatttttgttggtgttgtcttta	60	Nematoda	94.03
tctatctggtctacaaagtcatagtggtcccagcgtagatctagctatatttgccctacatctttcaggtgtaagcagtttacttggagctatgaatttcatcacaactatattaaatatgagaagccctggtataagactacataaactagcattatttggatgagcagttatagtaacagctgtgttactattattatcatta	30	No match
actatcaggaatacagagtcacagtggtccaagtgttgacttagcaatatttgctttacatctttctggtgtaagtagtttattaggagcaatgaatttcattacaactatattaaatatgagaagtcctggaatcaggttacataaattggctttatttggttgagctgtagtggttacagcagttttattattactatcttta	11	Ascomycota	88.06
attaagtggagtacagagtcacagtggaccaagtgtagatttagccatatttgctttacatttatcaggtataagtagtttattaggtgcaataaactttattactactatacttaatatgagaagccctggtataagattacacaaattagctttatttggatgagctgtaattgttacagcagtattattattattatcatta	16	Ascomycota	93.63
tttaagtggagtacaaagtcacagtggacctagtgtagatttagctatttttgctttacacttgttaggtattagtagtttattaggtgcagttaactttattactactatacttaatatgagaagcccaggtataagattacataaattagctttatttggatgagctgtagttgttacagcagttttattattattatcttta	31	Ascomycota	91.67
actatcaggaatacaaagtcatagtggtccaagtgtggatttagctatctttggattacacctttcaggtatttcaagtttacttggagccatgaatttcatgactactacatttaatatgagaagtcctggtataagactacataaattaatactatttgcatgagcagttgttattacagctgttttattattattatcacta	70	Ascomycota	92.04
tttatccggtatacaaagtcacagtggtcctagtgtggatttagctatttttgcattacatttatcaggtgtaagtagtctattaggtgctatgaatttcattactactatattaaatatgagaagcccaggtataagattacataaattatctttatttggttgagcagttctagtaacagctgtactgcttttattatcttta	13	Ascomycota	86.76
attgtcaggaatacaaagtcacagcgggcctagcgtagacttggcaatattcgcccttcatctttcaggaataagtagtttactaggggcaatgaactttataacaacaatattaaatatgagaagtccaggaataagactacataagctagctttatttggctgagctgtagtagttacggctgttttactattactatcttta	10	Ascomycota	83.33
tttaagtggtattgatgcacattcaggcccatcagttgatttagctattttcagcttacatctttcaggtgcctcttcaatcgcgggagccattaattttattgtcactattattaatatgcgtggccgtggcttagaattttatcgtcttccattatttgtgtgatctgtttttattacagcatttttactattattatcttta	15	Heterokontophyta	89.22
tttaagtggcatcgatgctcattcaggaccatctgttgatttagccatttttagtttacatctttctggagcttcttctattgcaggagcaataaattttattgtaactattattaatatgcgagggcgcggtttagaattttatcgattgcctttatttgtgtgatctgtttttattacagcttttttgctattattatcttta	10	Heterokontophyta	88.06
attaagtggtgtacaaagtcacagtggacctagtgtggatttagctatatttgctttacatttatcaggtataagtagtttattaggtgcaataaactttataactactatacttaatatgagaagtccaggtataaaattacataaattagctctatttggttgagcagtagtagttacagctgtgttgttattattatcttta	11	Ascomycota	92.16
attatcaggtatcgcttctcactctggtggatctgtagatttagctattttcagtcttcacttatctggtatttcttctatgttaggtgcaatgaactttattacaactattattaatatgagagctcctggaatgtcattccataaaatgcctctatttgtatgggctgtattaattacagcagttctattacttctatcttta	4931	Zygomycota	99.02
tcttagtggagttcaaagtcacagtggtcctagtgtagatttagctatatttgctttacacttatctggtgtgtcatcattgttaggagctattaatttcattacaactatagttaatatgagaactccaggtataagattacacaaattagctttatttggatgagctgtggtaattacagctgttttattattattatcatta	12	Ascomycota	87.53
attaagtagcattgaagcacattccggaccttcagttgatttagccatttttagtttacatttatctggtgcatcttcgattgcaggagctataaattttattgtaactattgttaatatgagagcacgtggtatggaattttaccaattacctttatttgtttgagcagtatttgtcacagcaattttattacttttatcttta	71	Heterokontophyta	91.13
tttatcaggtatccaatcacattcaggtgcatctgtagatttagcaatttttagtttacatttatctggtgtatcatcactattaggagctataaatttcattactacagcattaaacatgagaactaacggaatgagcttccataaagtacctttatttgtatgaagtatttttgttactgctatactattattattatcatta	214	Basidiomycota	86.76
tctagctggaaacctagcccacgcaggagcatccgtagacctaactattttttcattacacttagccggagtttcctcaatcctaggcgcaattaacttcatcaccacctgcattaatataaaacccccaaacatgacccaatatcaaacccccctatttgtctgatctgtcctaattacagcagtacttcttctcctgtctctc	17	Teira dugesii	99.02
actatcgggaatacaaagccatagtggtccaagcgttgatttagcgatatttgccttacatctttctggtataagtagcctactaggtgcaatgaattttattacaactatattgaatatgagaagtcccggaatcagattacataaattagctttatttggttgagccgtggtagtaacagctgttttattattgctatctcta	31	Ascomycota	85.57
attatcaggtattgcttctcactctggtggatctgtagatttagcgatctttagtcttcacttatcaggtatttcttctatgttaggagcaatgaactttattacaacaattattaatatgagagctccaggtatgactatgcataaattacctctatttgtatgggcagtattaattactgctatcttattacttctatcttta	18	Zygomycota	92.16
attatcatcaatacaatcacattcaggaggatcagtagatttagctatatttagtttacatatagcaggtatttcatcaatgttaggagcaattaattttattacaacaataattaatatgagagctcctggaatgtcattccacaaaatgcctctatttgtatgggctgtattaattacagcagttctattacttctatcttta	23	Zygomycota	87.25
attatcaggtatacaaagccacagtgggccaagtgtagacctagctatatttgcccttcacttatcaggaataagtagtctgttaggagctatgaatttcataacaacaatactgaacatgagaagcccaggaattagattacacaaattagccttattcgggtgagctgttgtggttactgcagtattattacttttatcttta	12	Ascomycota	87.78
tttagctggtattcaaagtcatagtggagctagcgttgatttggcaatttttggtttacatttagcaggtgttagttctttacttggtgctatgaatttcattacaacggtacttaatatgagaagtcctggtacaagattgcataaattagcattatttggttgagctgtggttgttactgctgtgttattgctgctttctctt	13	Ascomycota	80.95
attatcatcaatacaatcacattcaggaggatcagtagatttagctatatttagtttacatatagcaggtatttcatcaatgttaggagcaattaattttattacaacaataattaatatgagagctccaggtatgactatgcataaattacctctatttgtatgggcagtattaattacagcagttctattacttctatcttta	12	Zygomycota	83.33
attatcgagtgtgcaagcacattcaggaccatcagtcgatttagctatttttagtttacatttaaccggaatttcgtctttattaggtgctattaattttatttcaactatttataatatgcgagctcctggtttaagttttcatagattacctttatttgtttggtctatattaattacagcttttcttttattattaacttta	26	Heterokontophyta	99.51
tctatcaggtgtacaagctcactcaggtggatcagttgacctagcaattttcgctcttcacctttcaggtattagttcaatgcttggatcaatgaacattctgactactattctaaacatgcgagctcctggaatgacactacacaaaatgccactattcgtatgggctatgctattccaatcagttattattattctagcagtt	127	No match
attgagaactataggtcatccaggtagaagtgttgatttagctatctttaggttacactgtgcagggttaaggtctattttaggtggtattaattttatgtgtactacaaaaaatttacgaagttcttctatttcattggaacatatgagtttatttgtgtgaactgtatttgttactgtgttcttgttagttttatcatta	420	Nematoda	99.5
cttaagcggtattgatgcacattctggtccttctgtagatttggcaatatttagcttacatttatctggtgcttcatctatcgcaggagctattaatttcattgtcacgattattaatatgcgagcccgtggtcttgagttttatcgtttacctttgtttgtttgatctgtttttattacagcatttttattattattatcttta	52	Heterokontophyta	88.48
attggctggaattcaaagccactcagggggatctgtagacttggcaatcttcagccttcacctagctggtatcagtagtctactaggagccatgaatttcattactacaatcttgaacatgcgagcacctggtatgacactacacaagcttccactattctgctgagcgatcttcgtaacagctgtactacttctactagcactt	18	Basidiomycota	79.44
tttatctggcctacaaagtcatagtggtccgagtgtagatttagccatatttgctttacacctgtcaggtgtaagtagtttattaggagctatgaatttcattacaacgatattaaacatgagaagtccaggtataagactacataaattagcattgtttggatgagcggtagtaattaccgccgtgttattgttattatcttta	21	Ascomycota	86.27
attaccatcaatacaatcacattcaggaggatcagtagatttagctatatttagtttacatatagcaggtatttcatcaatgttaggagcaattaattttattacaacaataataaatatgagagctccaggtatgactatgcataaattacctctatttgtatgggcagtattaattactgctatcttattacttctatcttta	14	Porifera	81.54
tttgtctgagatacaaagccatagtggacctagtgtagatttagcaatatttgctttacacttatcaggagtaagtagtttattgggagcaatgaactttataacaacaatacttaatatgagaagccctggtataagattacataaattggcattatttggatgagctcttgttataacagcaggattattattattatcttta	10	Ascomycota	86.15
tttagctagtttacaatctcattctggtggttctgtggatttagcaatcttcagtcttcatcttgctgggattagttctatgttaggtgcttctaacttcattactactataattaacatgagagccccaggtttaacaatgcacaaactgcctctgttcgcttgggcggtattaattacagctgtattgttattactttcatta	10	Zygomycota	76.72
attatctggaattcaaagtcacagtggacctagtgtagatttagccatttttgctctgcacctatcaggtataagtagtctattaggagctatgaattttataacaactatactaaatatgagaagccctggaataagattacacaaattagccttattcggatgagcagttgtggtaacagcagttttattacttttatcatta	77	Ascomycota	93.63
tttgtcgggaattcaagcacattctggacctgctgttgatttagctatctttagcttacatttgtcaggagcttcttctatcatgggagctattaacttcattgtaacagtcttgaacatgcgtgcacgaggaatggctatgtatagtattccattgtttgcatgatctatttttgtaaccgcttttttattgctattatcgtta	31	Rhodophyta	75.76
attaagtagtattgaagcccattcaggtccttcagtagatttagctatttttagtttacatttatcgggtgcatcttcgattgcaggagctattaattttatcgtaactattgttaatatgcgagcacgaggtcttgaattttaccgcttacctttatttgtatgagccgtttttgtaacagcaattttattattactttcttta	137	Heterokontophyta	91.18
actatcaggtatacaaagtcacagtggacctagtgtggatcttgcgatttttgctctgcacctttcaggtataagtagcttgttaggagcaatgaactttattacaacaatcttaaatatgagaagtcctggtataagattgcacaaattagccttgttcggttgagcagtggtagttactgcagtattattactcttgtctcta	25	Ascomycota	83.08
tttatcaggtatacaaagtcacagtggacctagtgtagatttagcaatttttgctttacacttatcaggaataagtagtctgttaggtgctatgaatttcataacaactatattaaacatgagagcaccaggtataagattacacaaattagcattatttggatgagctgttgttgttacagctgtgttattattgttatcatta	11	Ascomycota	88.24
attaagcagtattgaagcacattcaggtccttcagttgatctagctatttttagtttacatttatctggtgcatcttcgattgctggtgcaatcaattttatagttaccattgtcaatatgcgtggacgaaatgtggaattttattgcttaccattatttgtttgagcagtatttgttacagccattttattattattatcactt	16	Heterokontophyta	86.27
attaagtagtattgaagcacattcaggcccatcagttgatttagcaattttcagcctacatttatctggtgcatcttctattgcgggagctataaactttattgtcaccattgttaatatgagaggacatggtatggagttttatcaattacctttatttgtttgagctgtatttgtgacagccattttattacttttatcatta	35	Heterokontophyta	90.86
attaagtggagtacaaagtcacagtggacctagcgtagatttagctatatttgctttacatttatctggaataagtagtttattgggtgctatgaatttcatagttactatacttaatatgagaagtccaggtataatattacacaaattagctttatttggatgagctgtagtggttacagctgtattattattattatcatta	15	Ascomycota	92.65
attatcaggtatacaaagccacagtgggccaagtgtagacctagctatatttgcccttcacttatcagggataagtagtctgttaggagctatgaatttcataacaacaatactgaacatgagaagcccaggaattagattacacaaattagccttattcgggtgagctgttgtggttactgcagtattattacttttatcttta	22	Ascomycota	83.61
attaagtggaatacaaagtcatagtggtcctagtgtggatttagctatatttgcattacatttagcaggaataagtagtttattaggagctataaactttataacaacaatattaaatatgagaagtccaggtattagattacacaaattagctttatttggatgagctgtggtagttacagctgttttattattattatcatta	10	Ascomycota	91.18
tttaagaactttgggtcatcctggtagaagggttgatctggctatttttagtttgcattgtgctggtgtaagatctattcttggaggtattaattttatatgtactacaaaaaatttacgtagtagttcaatttctttggaacatataagtttatttgtttggactgtttttgtaactgtctttcttttagttttatcttta	1168	Nematoda	92.54
