# Supplementary material for: The impact of wildfires on the diet of Podarcis lusitanicus revealed by DNA metabarcoding
Source: PLoS One. 2025 Oct 1;20(10):e0319238. doi: 10.1371/journal.pone.0319238 (PMC12488016; doi:10.1371/journal.pone.0319238)
Supplement: S3 Table — (XLSX) [file pone.0319238.s003.xlsx]

## Sheet: S3 Table
S3 Table. GLMM results for Fire regime site on NVDI values across Fire regime site, Sex and SVL (logSVL) on OTU and Family richness in Podarcis lusitanicus.
Effect	SS	df	MS	Den df	Den MS	F	p
Fire regime site	0.044486	2	0.022243	102	0.001794	12.396	0.000015
Locality (random)	0.061399	3	0.020466	102	0.001794	11.406	0.000002
