# Supplementary material for: The impact of wildfires on the diet of Podarcis lusitanicus revealed by DNA metabarcoding
Source: PLoS One. 2025 Oct 1;20(10):e0319238. doi: 10.1371/journal.pone.0319238 (PMC12488016; doi:10.1371/journal.pone.0319238)
Supplement: S4 Table — Significant p-values (p < 0.05) are highlighted in bold. (XLSX) [file pone.0319238.s004.xlsx]

## Sheet: S4 Table
S4 Table. ANOVA results for the effect of Fire site (Locality as a random factor) and Sex on logSVL and logweight. Significant p-values (p < 0.05) are highlighted in bold.
	Factor	Df	Sum of Squares	Mean of Squares	F-value	p-value
logSVL	Fire type	2	0.0213	0.01064	0.827	0.4389
	Sex	1	0.0836	0.08364	6.506	0.0116
logWeight	Fire type	2	0.1197	0.05984	3.997	0.0201
	Sex	1	0.2683	0.26829	17.921	3.72e-05
