# Supplementary material for: The impact of wildfires on the diet of Podarcis lusitanicus revealed by DNA metabarcoding
Source: PLoS One. 2025 Oct 1;20(10):e0319238. doi: 10.1371/journal.pone.0319238 (PMC12488016; doi:10.1371/journal.pone.0319238)
Supplement: S5 Table — Significant p-values (p < 0.05) are highlighted in bold. (XLSX) [file pone.0319238.s005.xlsx]

## Sheet: S5 Table
S5 Table. Pairwise comparisons of Podarcis lusitanicus weight across fire sites. Significant p-values (p < 0.05) are highlighted in bold.
	Estimate	SE	df	t.ratio	p-value
BU 16 vs BU 22	-0.0483	0.0231	174	-2.090	0.0949
BU 16 vs UN	0.0104	0.0230	174	0.451	0.8941
BU 22 vs UN	0.0586	0.0223	174	2.630	0.0251
