# Supplementary material for: The impact of wildfires on the diet of Podarcis lusitanicus revealed by DNA metabarcoding
Source: PLoS One. 2025 Oct 1;20(10):e0319238. doi: 10.1371/journal.pone.0319238 (PMC12488016; doi:10.1371/journal.pone.0319238)
Supplement: S6 Table — (XLSX) [file pone.0319238.s006.xlsx]

## Sheet: S6 Table
S6 Table. Dietary data from Podarcis lusitanicus’s.
Samples	Number of reads	Sequence	Phylum	Class	Order	Family	OTU	% Match
AL_16_1	847	tctttctagaaatattgctcatggaaacccatcaatagatttagtaattttctcactacatttagcaggaatttcatctattttgggagcaatcaatttcatagctacaatcataaacctccccccaaaaataataaattgagaacaaatacctttattttcttgagctgtactaattaccgcaattcttctattactttcactt	Arthropoda	Arachnida	Trombidiformes	Trombiculidae	Trombiculidae 2	82.59
AL_16_10	146	tttagcatctatcacagctcatagagggggttcggttgacctagcaattttttctttacatctcgccggtgcttcatctatcttaggagctattaattttatttccacagtaatcaatatacgaaccataggtatatatatagaccgagtacctttatttgtatggtctgtatttatcacggcaattttattacttttatcatta	Arthropoda	Malacostraca	Amphipoda	Brevitalitridae	Talitroides topitotum	100
AL_16_10	2236	gttatctgcaggaattgcacatactggagcatctgttgatttagcaattttttctttacatttagcaggaatttcttctattttaggagctgtaaattttattactacagtaattaatatacgatctagaggaattacattagaccgaatacctttatttgtatgatctgtagtaattactgcaattttacttcttctatcttta	Arthropoda	Insecta	Diptera	Tipulidae	Tipula sp.1	92.16
AL_16_10	301	tctatcaagaaatttatcccatagaggtccatcggttgatttagcaattttttcattacatttagcaggtgtatcatcaattttaggagctgtaaactttatttcaacaattattaacatacgacccgtaggaatgaccccagaacgcactcccttgtttgtatgatcagtagggattacagcattattattacttctatcatta	Arthropoda	Insecta	Hemiptera	Coreidae	Syromastus rhombeus	100
AL_16_10	93	tttagcatctgtcacagctcatagagggggttcggttgacctagcaattttttctttacatctcgccggtgcttcatctatcttaggagctattaattttatttccacagtaatcaatatacgaaccataggtatatatatagaccgagtacctttatttgtatggtctgtatttatcacggcaattttattacttttatcatta	Arthropoda	Malacostraca	Amphipoda	Brevitalitridae	Talitroides topitotum	99.51
AL_16_10	121	actttcatccaatattgcccatagaggaagatcagtcgatcttgcaattttctccttacatttagccggaatttcatctattctaggagcagtaaattttatcacaacaattattaatatacgaccaaataatatatcactagatcaaatacccctatttgtttgagcagtaggaattacagctcttttactcttattatcttta	Arthropoda	Insecta	Lepidoptera	Tortricidae	Cnephasia longana	100
AL_16_11	1894	cttagcttcaggggttggtcatcctggatcagctatagattttgctattttttctttacatttggctggagcttcttctattatgggagcaattaattttatttctactattattaatatgcgtttgtttggaatgagtatggaaaggattcctttgtttgtatgatctgtatttattactgctattttattattattatcatta	Arthropoda	Arachnida	Araneae	Gnaphosidae	Nomisia exornata	98.53
AL_16_11	1780	ttagcttcaggggttggtcatcctggatcagctatagattttgctattttttctttacatttggctggagcttcttctattatgggagcaattaattttatttctactattattaatatgcgtttgtttggaatgagtatggaaaggattcctttgtttgtatgatctgtatttattactgctattttattattattatcatta	Arthropoda	Arachnida	Araneae	Gnaphosidae	Nomisia exornata	98.53
AL_16_12	1	tatcagacctatgagggcacagttcatattcaattgaactaacaattttctcgcttcacttagctgggctatcctcaattctaggagcaatcaacttcttagccacaattaaaaacataaaaaacaaatatctctctataaaagaagttcccttattcgtctgatcagtaataactacagcagttttactgttactatcccta	Arthropoda	Arachnida			Arachnida 2	83.63
AL_16_12	23	tttagcaagagggattgctcatgcaggagcatctgttgacttagctattttttcactacatcttgcaggtgtatcctcaattttaggtgcagtcaatttcatttccacaattatcaacataaaacctattaatatatcaccagaacaaattcctttatttgtttgatctgtaggaattactgccttactattactattatcactt	Arthropoda	Insecta	Blattodea	Ectobiidae	Phyllodromica sp.11	99.02
AL_16_14	4403	tttatctacaaatattgctcacataggagcttctgtagatttagcaattttttctttacatttagcaggaatttcttcaattttaggagccgtaaattttattacaacagtaattaatatacgatctacaggaattacatatgatcgaatacctttatttgtttgatctgttgtaattacagcattattacttttattatcatta	Arthropoda	Insecta	Diptera	Syrphidae	Eumerus pulchellus	100
AL_16_15	319	actttctaactctctttttcattcaggatgttcagttgatttaactattctttctcttcatttagctggagcttcatccatcataagatctttaaattttattgtaaccattactagaataaaaccaaactctttgaaattagaacatgttactttatttgcctgaagagttttaattaccactctattactattgttagcttta	Arthropoda	Arachnida	Trombidiformes	Scutacaridae	Scutacaridae 2	82.35
AL_16_15	18	tatcagcagcaattgcacatggtggaggatcagtagatttagcaattttttctttacatttagcaggaatctcttctattttaggagctgttaattttattacaacagtaattaacatacgatctacaggaattacatttgatcgtatacctttatttgtatgagcagtagtaattacagctattttattattattatcttta	Arthropoda	Insecta	Diptera	Tabanidae	Atylotus sp.2	96.52
AL_16_15	25	tattgcttctttagaaggtcatgctggtagatctgttgattttgctattttttctttacatttagctggtgcttcatcaattatgggggctattaattttatttctactattttaaatatacgtggatatggaataactatagaaaaggttcctttatttgtttgatctgtgcttattacagctgttttacttttattgtcttta	Arthropoda	Arachnida	Araneae	Linyphiidae	Agyneta rurestris	99.5
AL_16_15	225	tttatcttctttaatagggcattctgattcttcagttgattttgccattttttcattacatatagctggtgtttcttctattttgggtgctgtaaattttattactaccattataaatatacgacctataaacataggttttgataaaattcctttatttgtttgatctgtttttgttactgttgttttattgcttttatcttta	Arthropoda	Insecta	Diptera	Cecidomyiidae	Cecidomyiidae	83.08
AL_16_15	28	attgtcatcattagatggtcatagtgggagatcagtggattttgctattttttctcttcatttggcaggagcttcatctattatgggagcggtaaattttatttcaactattttgaatatgcgttcttatggaataactatagaaaaggttcctttgtttgtatgatcagtattaattactgctgttttattattattatcttta	Arthropoda	Arachnida	Araneae	Theridiidae	Theridiidae 1	93.63
AL_16_15	13	tattgcttctttagaaggtcatgctggtagatctgttgattttgctattttttctttacatttagctggtgcttcatcaattatgggggctattaattttatttctactattttaaatatacgtggttatggaataactatagaaaaggttcctttatttgtttgatctgtgcttattacagctgttttacttttattgtcttta	Arthropoda	Arachnida	Araneae	Linyphiidae	Agyneta rurestris	100
AL_16_15	9	attagcttcaaatatttttcataatggcccttcagttgacttaactattttttctcttcatattgcaggtatatcttctattcttggagctattaattttatttcaactatcataaatatacatcataaaaatttttctattgataaaattcccttacttgtatgatcaattttaattactgcaattttattactcttatcctta	Arthropoda	Insecta	Hymenoptera	Formicidae	Lasius brunneus	100
AL_16_15	8	ctatcagcagcaattgcacatggtggaggatcagtagatttagcaattttttctttacatttagcaggaatctcttctattttaggagctgttaattttattacaacagtaattaacatacgatctacaggaattacatttgatcgtatacctttatttgtatgagcagtagtaattacagctattttattattattatcttta	Arthropoda	Insecta	Diptera	Tabanidae	Atylotus sp.3	96.57
AL_16_16	361	ctatcagacctatgagggcacagttcatattcaattgaactaacaattttctcgcttcacttagctgggctatcctcaattctaggagcaatcaacttcttagccacaattaaaaacataaaaaacaaatatctctctataaaagaagttcccttattcgtctgatcagtaataactacagcagttttactgttactatcccta	Arthropoda	Arachnida			Arachnida 2	83.63
AL_16_16	2227	tttggcttctagtgtaggtcatataggaagttctatggattttgctattttttctcttcatttggcaggtgcttcttcaattataggtgctgtaaattttatttctactattattaatatacgtgttgttggaatgacaatggaaaaagttcctttatttgtttggtctgttttaattacggctattttacttttattgtcttta	Arthropoda	Arachnida	Araneae	Thomisidae	Bassaniodes bufo	100
AL_16_16	96	tttagcttctagtgtgggtcatataggaagatctatagattttgctattttttctcttcatttagcaggtgcttcttcgattataggtgctgtaaattttatttctactattattaatatacgggttgttggaataacaatggaaaaagttcctttatttgtttggtctgttttaatcacggctattttacttttattgtcttta	Arthropoda	Arachnida	Araneae	Thomisidae	Thomisidae 3	97.06
AL_16_16	85	tttatcatcaaatattgcacatgggggtagttctgtagatttagctattttctcacttcatttagctggtatttcatcaatcttaggagctattaattttattaccacaattattaatatacgtttaaataacatatcatttgatcaaatgcctctatttatttgagctgtaggtattacagcattcttattattactttcccta	Arthropoda	Insecta	Lepidoptera	Geometridae	Aspitates gilvaria	99.02
AL_16_16	39	cctatcttctaatattgcccacggcggggcatcagttgatttagctattttcagacttcatttagctgggatttcttcaattcttggtgcaattaattttattactacaataatcaatatacgtcctgaaggaataactcttgatcgaatacctttatttgtttgagctgttacaattacagctattcttttacttttatctctt	Arthropoda	Insecta	Coleoptera	Phalacridae	Olibrus sp.1	99.51
AL_16_16	393	tatcagacctatgagggcacagttcatattcaattgaactaacaattttctcgcttcacttagctgggctatcctcaattctaggagcaatcaacttcttagccacaattaaaaacataaaaaacaaatatctctctataaaagaagttcccttattcgtctgatcagtaataactacagcagttttactgttactatcccta	Arthropoda	Arachnida			Arachnida 2	83.63
AL_16_16	611	cctatcagacctatgagggcacagttcatattcaattgaactaacaattttctcgcttcacttagctgggctatcctcaattctaggagcaatcaacttcttagccacaattaaaaacataaaaaacaaatatctctctataaaagaagttcccttattcgtctgatcagtaataactacagcagttttactgttactatcccta	Arthropoda	Arachnida			Arachnida 2	83.63
AL_16_17	23	actttcatctaatattgctcatggaggtagatcagtagatttagccatcttttcactacatttagcaggaatttcttctattttaggagctattaattttattactactattattaatataaaattaaataatttatcttttgatcaaatacctttatttgtttgagcagtaggaattactgcattcttattattattatcatta	Arthropoda	Insecta	Lepidoptera	Noctuidae	Heliothis peltigera	100
AL_16_17	4	tctttccgcaaatgttgctcatagaggagcttcagtagatttagctatttttagacttcatttagcaggaatttcatctattttaggtgcagtaaattttattactaccgtaattaatatacgatcgacaggaataacatttgaccgcatgcctttatttgtttgatctgttgcattaacagcactattacttttattatcatta	Arthropoda	Insecta			Insecta 5	89.22
AL_16_17	2	acttgcaggagcaattgcccacgggggagcatcggtagacttagctattttctcactacaccttgctggtgtatcttcaatcctaggagcagtaaattttattacaacagcaattaatatacgatcagagagtataaccttagatcaaacaccattatttgtttgatcggtagccattacagcactattattactcctatcatta	Arthropoda	Insecta	Orthoptera	Acrididae	Calliptamus barbarus	100
AL_16_17	1	tttatctgcaaatattgcccatgaaggacccgctattgatttagcaatctttagtttacatcttgcaggaatttcatcaattttaggagcaattaattttatttcaactgcaataaatatacgtccctcaggtatagaaactgaacaaatacctttatttgtatgagcagtaaaattaacagctattcttcttctactttcttta	Arthropoda	Insecta	Coleoptera	Curculionidae	Brachytemnus porcatus	99.51
AL_16_18	239	tttagcatctatcacagctcatagagggggttcggttgacctagcaattttttctttacatctcgccggtgcttcatctatcttaggagctattaattttatttccacagtaatcaatatacgaaccataggtatatatatagaccgagtacctttatttgtatggtctgtatttatcacggcaattttattacttttatcatta	Arthropoda	Malacostraca	Amphipoda	Brevitalitridae	Talitroides topitotum	100
AL_16_18	2123	tttatccaataatatttctcatgcagggtcttctgttgatataactattttttctttacatttagcaggaatctcatctatcttaggagctattaattttatttcaacagctttaaatatacgaattaaaagaataaaatatgaacaaataccattatttatttgagcagtatcattaacagcattattattattattatcctta	Arthropoda	Insecta	Hymenoptera	Tenthredinidae	Aneugmenus padi	100
AL_16_18	173	tctttccaggaatattgctcatggaaatccatcaatagatctagtaattttttcattacatttagcaggaatttcatccatcttgggagcaatcaatttcatagctacaatcataaaccttcccccaaaaataataaattgagaacaaatacccttattttcctgagctgtattaattaccgcaattcttttactactttcactt	Arthropoda	Arachnida	Trombidiformes	Trombiculidae	Trombiculidae 1	82.35
AL_16_18	491	tctttctagaaatattgctcatggaaacccatcaatagatttagtaattttctcactacatttagcaggaatttcatctattttgggagcaatcaatttcatagctacaatcataaacctccccccaaaaataataaattgagaacaaatacctttattttcttgagctgtactaattaccgcaattcttctattactttcactt	Arthropoda	Arachnida	Trombidiformes	Trombiculidae	Trombiculidae 2	82.59
AL_16_19	307	tttagcatctatcacagctcatagagggggttcggttgacctagcaattttttctttacatctcgccggtgcttcatctatcttaggagctattaattttatttccacagtaatcaatatacgaaccataggtatatatatagaccgagtacctttatttgtatggtctgtatttatcacggcaattttattacttttatcatta	Arthropoda	Malacostraca	Amphipoda	Brevitalitridae	Talitroides topitotum	100
AL_16_19	156	tctttcttctggggttgggcatagaggtgcgtccatagactttgctattttttctcttcatttagctggagcttcctctattataggagctatcaattttatttctacagtagttaatatacggttggtaggggtaagaatagataaagttagattatttgtgtggtcagttctaattacggcggtgcttttattactttcttta	Arthropoda	Arachnida	Araneae	Pholcidae	Pholcus opilionoides	99.02
AL_16_2	1123	tttagcatctatcacagctcatagagggggttcggttgacctagcaattttttctttacatctcgccggtgcttcatctatcttaggagctattaattttatttccacagtaatcaatatacgaaccataggtatatatatagaccgagtacctttatttgtatggtctgtatttatcacggcaattttattacttttatcatta	Arthropoda	Malacostraca	Amphipoda	Brevitalitridae	Talitroides topitotum	100
AL_16_2	1277	tctggcttctacgattggtcatagtggaagatctgttgattttgctattttttctttacatttggctggagcttcatctattataggtgctattaattttatttcaactgttgttaatatacgggctgttagtataaccttagataaagtacctttatttgtttgatcagtagttattacggctgttttgttattgttgtctttg	Arthropoda	Arachnida	Araneae	Salticidae	Phlegra sp.	99
AL_16_2	99	tttatcttctaatattgctcacggtggagcttctgttgatttagctattttctctttacatttagctggaatttcatcaattttaggtgctgtaaattttattacaactgttattaatatacgatcaacaggaattacttttgatcgaataccattatttgtttgatcagtagttattacagctttattacttttattatcttta	Arthropoda	Insecta	Diptera	Anthomyiidae	Adia cinerella	100
AL_16_2	96	tctttctagaaatattgctcatggaaacccatcaatagatttagtaattttctcactacatttagcaggaatttcatctattttgggagcaatcaatttcatagctacaatcataaacctccccccaaaaataataaattgagaacaaatacctttattttcttgagctgtactaattaccgcaattcttctattactttcactt	Arthropoda	Arachnida	Trombidiformes	Trombiculidae	Trombiculidae 2	82.59
AL_16_2	423	tttagcaagagggattgctcatgcaggagcatctgttgacttagctattttttcactacatcttgcaggtgtatcctcaattttaggtgcagtcaatttcatttccacaattatcaacataaaacctattaatatatcaccagaacaaattcctttatttgtttgatctgtaggaattactgccttactattactattatcactt	Arthropoda	Insecta	Blattodea	Ectobiidae	Phyllodromica sp.11	99.02
AL_16_20	334	tttagcatctatcacagctcatagagggggttcggttgacctagcaattttttctttacatctcgccggtgcttcatctatcttaggagctattaattttatttccacagtaatcaatatacgaaccataggtatatatatagaccgagtacctttatttgtatggtctgtatttatcacggcaattttattacttttatcatta	Arthropoda	Malacostraca	Amphipoda	Brevitalitridae	Talitroides topitotum	100
AL_16_20	414	actatcagcaaatatctcacataatggatcatctgtagatatagcaattttttcactacacttagcaggagtatcatcaatcctaggggcagtaaatttcatctcaacaatcattaatatacgttcagcaggaatatctgccgagcgaattccattatttgtttggtcagtaggaattactgccctattactattattatcactc	Arthropoda	Insecta	Hemiptera	Miridae	Horistus orientalis	97.55
AL_16_20	402	tttagctgctaacatcgctcacaggggagcttcggtagatatagggattttttctcttcatttagcaggagcttcttctattttaggagctgtaaactttattactacagctataaatatccgcactctaaatataagcttagaccgtataactttattcgtatgatcagttcttattaccgcaattttgttacttttatcatta	Arthropoda	Malacostraca	Isopoda	Oniscidae	Oniscus sp.6	96.57
AL_16_20	219	gctatcagcaaatatctcacataatggatcatctgtagatatagcaattttttcactacacttagcaggagtatcatcaatcctaggggcagtaaatttcatctcaacaatcatcaatatacgttcagcaggaatatctgctgagcgaattccactatttgtttgatcagtaggaattactgctctattactattattatcactc	Arthropoda	Insecta	Hemiptera	Miridae	Horistus orientalis	100
AL_16_20	110	tttatcatctttggatggacatggtggaagatcagtagattttgctattttttctttacatttagctggggcttcttctattataggagctgtaaattttatttctactgtaattaatatacgatcgtatggaataagaatggaaaaggttcctttatttgtatgatctgtattaattactgctgttttgttgctattatctttg	Arthropoda	Arachnida	Araneae	Theridiidae	Theridion harmsi	100
AL_16_21	95	tttagcatctatcacagctcatagagggggttcggttgacctagcaattttttctttacatctcgccggtgcttcatctatcttaggagctattaattttatttccacagtaatcaatatacgaaccataggtatatatatagaccgagtacctttatttgtatggtctgtatttatcacggcaattttattacttttatcatta	Arthropoda	Malacostraca	Amphipoda	Brevitalitridae	Talitroides topitotum	100
AL_16_21	1251	tttagcaagagggattgctcatgcaggagcatctgttgacttagctattttttcactacatcttgcaggtgtatcctcaattttaggtgcagtcaatttcatttccacaattatcaacataaaacctattaatatatcaccagaacaaattcctttatttgtttgatctgtaggaattactgccttactattactattatcactt	Arthropoda	Insecta	Blattodea	Ectobiidae	Phyllodromica sp.11	99.02
AL_16_23	37	tttggcttcaagaataggacatataggaagttctatggattttgctattttttctcttcatttagctggagcttcttctattatgggagcagttaattttatttctacgattattaatatacgtataatagggatgtctatagagaaggttcctttatttgtatgatcagtgttaattactgctattttgttattattttcttta	Arthropoda	Arachnida	Araneae	Lycosidae	Hogna radiata	99.51
AL_16_23	163	tttagcatctatcacagctcatagagggggttcggttgacctagcaattttttctttacatctcgccggtgcttcatctatcttaggagctattaattttatttccacagtaatcaatatacgaaccataggtatatatatagaccgagtacctttatttgtatggtctgtatttatcacggcaattttattacttttatcatta	Arthropoda	Malacostraca	Amphipoda	Brevitalitridae	Talitroides topitotum	100
AL_16_23	391	tttagcatctatcacagctcatagagggggttcggttgacctagcaattttttctttacatctcgccggtgcttcatctatcttaggagctattaattttatttccacagtaatcaatatacgaaccataggtatatatatagaccgagtacctttatttgtatggtctgtatttatcacggcaattttattacttttatcacta	Arthropoda	Malacostraca	Amphipoda	Brevitalitridae	Talitroides topitotum	99.51
AL_16_23	137	tttatctacaaatattgctcacataggagcttctgtagatttagcaattttttctttacatttagcaggaatttcttcaattttaggagccgtaaattttattacaacagtaattaatatacgatctacaggaattacatatgatcgaatacctttatttgtttgatctgttgtaattacagcattattacttttattatcatta	Arthropoda	Insecta	Diptera	Syrphidae	Eumerus pulchellus	100
AL_16_24	1133	tatcagcagcaattgcacatggtggaggatcagtagatttagcaattttttctttacatttagcaggaatctcttctattttaggagctgttaattttattacaacagtaattaacatacgatctacaggaattacatttgatcgtatacctttatttgtatgagcagtagtaattacagctattttattattattatcttta	Arthropoda	Insecta	Diptera	Tabanidae	Atylotus sp.2	96.52
AL_16_24	748	ctatcagcagcaattgcacatggtggaggatcagtagatttagcaattttttctttacatttagcaggaatctcttctattttaggagctgttaattttattacaacagtaattaacatacgatctacaggaattacatttgatcgtatacctttatttgtatgagcagtagtaattacagctattttattattattatcttta	Arthropoda	Insecta	Diptera	Tabanidae	Atylotus sp.3	96.57
AL_16_24	617	cctatcagcagcaattgcacatggtggaggatcagtagatttagcaattttttctttacatttagcaggaatctcttctattttaggagctgttaattttattacaacagtaattaacatacgatctacaggaattacatttgatcgtatacctttatttgtatgagcagtagtaattacagctattttattattattatcttta	Arthropoda	Insecta	Diptera	Tabanidae	Atylotus sp.1	96.57
AL_16_24	47	tttagcttctattattggacataatggaagttctgttgattttgcaattttttctttacatttagctggagcctcttctattatgggggctattaatttcatttctacagttattaatatacgttctattgggataggattagataaggttcctttatttgtgtgatctgtggtaattacagctgtattattattattatcatta	Arthropoda	Arachnida	Araneae	Salticidae	Heliophanus flavipes	100
AL_16_25	22	ctatcagacctatgagggcacagttcatattcaattgaactaacaattttctcgcttcacttagctgggctatcctcaattctaggagcaatcaacttcttagccacaattaaaaacataaaaaacaaatatctctctataaaagaagttcccttattcgtctgatcagtaataactacagcagttttactgttactatcccta	Arthropoda	Arachnida			Arachnida 2	83.63
AL_16_25	39	tttggcttctagtgtaggtcatataggaagttctatggattttgctattttttctcttcatttggcaggtgcttcttcaattataggtgctgtaaattttatttctactattattaatatacgtgttgttggaatgacaatggaaaaagttcctttatttgtttggtctgttttaattacggctattttacttttattgtcttta	Arthropoda	Arachnida	Araneae	Thomisidae	Bassaniodes bufo	100
AL_16_25	39	tctctcttctggtattgcccacgcgggagcttcggttgatttagctattttctctcttcacttagcaggggtttcttcaattctaggtgccgtaaattttattactacaactattaatatacgtgctccgggaatgtctctcgatcaaacccccttatttgtatgagctgtagctattactgctctactactccttctttcctta	Arthropoda	Insecta	Orthoptera	Tettigoniidae	Platycleis sp.2	97.06
AL_16_25	30	tttatcatctaatattgctcatggaggagcatcagtagatttagcaattttttcattacatttagctggaatttcttcaattctaggagcagtaaattttattactactgtaattaatatacgatcaactggaattacatttgatcgaatacctttatttgtatgatctgtagtaattacagctttattattacttttatccctt	Arthropoda	Insecta	Diptera	Muscidae	Neomyia cornicina	100
AL_16_25	22	cctttccagaaacatagcccacgcaggagtatctgttgacttaaccattttttctcttcacttagcaggaatttcatcaattataggctcaattaacttcatagcgacaatcataaaaataaaatataaaaaaattcaatgggagcaaatccccctccttacctgatctttactcactaccgctgttctacttcttctatccctt	Arthropoda	Arachnida	Trombidiformes	Eutrombidiidae	Eutrombidiidae 1	79.9
AL_16_25	37	tctagcaggaatccaaagccactctggtggttctgttgacctagctatcttcagccttcaccttgctggaattagctcaatgctaggagccatgaacttcattactacaatcctgaacatgcgaaacccaggaatgacactgcacaagctgcctctattctgttgagctatcatggtaacagcggtactactactgctttcacta	Arthropoda				Arthropoda 4	82.81
AL_16_25	162	tctctcttctggaattgcccacgcgggagcttcagttgatttagctattttctcacttcacttagcaggggtttcttcaattctaggtgccgtaaactttattactacaactattaatatacgtgctccgggaatgtctcttgatcaaacccccttgtttgtatgagctgtagctattaccgctctactactccttctttcctta	Arthropoda	Insecta	Orthoptera	Tettigoniidae	Platycleis sp.3	99.51
AL_16_25	48	tttccagaaacatagcccacgcaggagtatctgttgacttaaccattttttctcttcacttagcaggaatttcatcaattataggctcaattaacttcatagcgacaatcataaaaataaaatataaaaaaattcaatgggagcaaatccccctccttacctgatctttactcactaccgctgttctacttcttctatccctt	Arthropoda	Arachnida	Trombidiformes	Eutrombidiidae	Eutrombidiidae 2	80.1
AL_16_25	48	ctttccagaaacatagcccacgcaggagtatctgttgacttaaccattttttctcttcacttagcaggaatttcatcaattataggctcaattaacttcatagcgacaatcataaaaataaaatataaaaaaattcaatgggagcaaatccccctccttacctgatctttactcactaccgctgttctacttcttctatccctt	Arthropoda	Arachnida	Trombidiformes	Eutrombidiidae	Eutrombidiidae 1	79.9
AL_16_25	25	tctggctggcaatctattccattctgggatttccgtggatttagcaattttcagtcttcatttggctggggcttcttccattctaggtgctattaactttatcactactattttaaacatgcgttcttcttctttatctttagactctatcccgttattcgtatgatcagttctgattacggcagttctattattattatctctt	Arthropoda	Arachnida	Sarcoptiformes		Sarcoptiformes 2	84.08
AL_16_25	27	tatcagacctatgagggcacagttcatattcaattgaactaacaattttctcgcttcacttagctgggctatcctcaattctaggagcaatcaacttcttagccacaattaaaaacataaaaaacaaatatctctctataaaagaagttcccttattcgtctgatcagtaataactacagcagttttactgttactatcccta	Arthropoda	Arachnida			Arachnida 2	83.63
AL_16_25	32	tttatcatctaatattgctcatggaggagcatcagtagatttagcaattttttcattacatttagctggaatttcttcaattctaggagcagtaaattttattactactgtaattaatatacgatcaactggaattacatttgatcgaatacctttatttgtatgatctgtagtaattatagctttattattacttttatccctt	Arthropoda	Insecta	Diptera	Muscidae	Neomyia cornicina	99.51
AL_16_25	40	cctatcagacctatgagggcacagttcatattcaattgaactaacaattttctcgcttcacttagctgggctatcctcaattctaggagcaatcaacttcttagccacaattaaaaacataaaaaacaaatatctctctataaaagaagttcccttattcgtctgatcagtaataactacagcagttttactgttactatcccta	Arthropoda	Arachnida			Arachnida 2	83.63
AL_16_6	1015	tttagcatctatcacagctcatagagggggttcggttgacctagcaattttttctttacatctcgccggtgcttcatctatcttaggagctattaattttatttccacagtaatcaatatacgaaccataggtatatatatagaccgagtacctttatttgtatggtctgtatttatcacggcaattttattacttttatcatta	Arthropoda	Malacostraca	Amphipoda	Brevitalitridae	Talitroides topitotum	100
AL_16_7	2021	attggcaggaaatttatttcattccgggatctcagtagacctagctatttttagacttcatttagcgggagcctcttctattttaggagctatcaatttcatcactaccattttaaatatacggtcttcctctttaacattagactccatcccgctatttgtttgatctgtattaatcactgccgtgttattactgctttctctt	Arthropoda	Arachnida	Sarcoptiformes		Sarcoptiformes 6	85.07
AL_16_7	234	tttagctgctaacatcgctcacaggggagcttcggtagatatagggattttttctcttcatttagcaggagcttcttctattttaggagctgtaaactttattactacagctataaatatccgcactctaaatataagcttagaccgtataactttattcgtatgatcagttcttattaccgcaattttgttacttttatcccta	Arthropoda	Malacostraca	Isopoda	Oniscidae	Oniscus sp.1	97.06
AL_16_7	36	attggcaggaaatttatttcattccgggatctcagtagacctagctatttttagacttcatttagcgggagcctcttctattttaggagctattaatttcatcactaccattttaaatatacggtcttcctctttaacattagactccatcccgctatttgtttgatctgtattaatcactgccgtgttattactgctttctctt	Arthropoda	Arachnida	Sarcoptiformes	Scheloribatidae	Scheloribatidae	85
AL_16_7	170	tttagcaagagggattgctcatgcaggagcatctgttgacttagctattttttcactacatcttgcaggtgtatcctcaattttaggtgcagtcaatttcatttccacaattatcaacataaaacctattaatatatcaccagaacaaattcctttatttgtttgatctgtaggaattactgccttactattactattatcactt	Arthropoda	Insecta	Blattodea	Ectobiidae	Phyllodromica sp.11	99.02
AL_16_8	1	actttcatctaatattgctcatggaggtagatcagtagatttagccatcttttcactacatttagcaggaatttcttctattttaggagctattaattttattactactattattaatataaaattaaataatttatcttttgatcaaatacctttatttgtttgagcagtaggaattactgcattcttattattattatcatta	Arthropoda	Insecta	Lepidoptera	Noctuidae	Heliothis peltigera	100
AL_16_8	44	tttaagttcattaacaggccacagtggtgcctcggttgatttggctattttttccttacacctagctggaatatcgtctcttttgggtgctattaatttcattactacaattttaaatatacgtgccccgggcataacaatagaacgtgtgagtttatttgtatggtctattttggttactgtttttctattactcctctccctg	Mollusca	Gastropoda			Gastropoda 1	84.35
AL_16_8	1	tctttctagaaatattgctcatggaaacccatcaatagatttagtaattttctcactacatttagcaggaatttcatctattttgggagcaatcaatttcatagctacaatcataaacctccccccaaaaataataaattgagaacaaatacctttattttcttgagctgtactaattaccgcaattcttctattactttcactt	Arthropoda	Arachnida	Trombidiformes	Trombiculidae	Trombiculidae 2	82.59
AL_16_8	1	tttagcaagagggattgctcatgcaggagcatctgttgacttagctattttttcactacatcttgcaggtgtatcctcaattttaggtgcagtcaatttcatttccacaattatcaacataaaacctattaatatatcaccagaacaaattcctttatttgtttgatctgtaggaattactgccttactattactattatcactt	Arthropoda	Insecta	Blattodea	Ectobiidae	Phyllodromica sp.11	99.02
AL_16_9	806	tttagctagaaatctagcacatgcaggaccttctgttgacctggctattttttcccttcatttagccggagcctcatcaattttaggtgcaattaattttatcaccacaatcattaatatacgatgagaaggactacatttggaacgaatcccattatttgtatgggctgtatttattacagtaatccttcttctattatctcta	Annelida	Clitellata	Crassiclitellata	Lumbricidae	Lumbricidae 1	86.76
AL_16_9	105	ctatcatcaggaattgctcatgctggggcttcagtagatttagctatttttagtttacatttagctggaatttcatctattttaggagcagtaaattttattactacaattattaatatacgatctgttggaataacttttgatcgaatacctttatttgtttgatctgttggaattactgctttattattattactttcatta	Arthropoda	Insecta	Coleoptera	Carabidae	Amara aenea	100
AL_16_9	52	attagcgtctattgtaggtcataatggaagttctgttgattttgctattttttctttacatttggcgggtgcttcttccattataggtgccattaattttatttctactgttattaatatacgatcagtgggaatgactttagataaggtgcctttgtttgtatggtcagtagtaattactgctgttttgttattgttatcttta	Arthropoda	Arachnida	Araneae	Salticidae	Chalcoscirtus infimus	99.51
AL_22_1	219	tctttccgcaaatgttgctcatagaggagcttcagtagatttagctatttttagacttcatttagcaggaatttcatctattttaggtgcagtaaattttattactaccgtaattaatatacgatcgacaggaataacatttgaccgcatgcctttatttgtttgatctgttgcattaacagcactattacttttattatcatta	Arthropoda	Insecta			Insecta 5	89.22
AL_22_1	31	acttgcaggagcaattgcccacgggggagcatcggtagacttagctattttctcactacaccttgctggtgtatcttcaatcctaggagcagtaaattttattacaacagcaattaatatacgatcagagagtataaccttagatcaaacaccattatttgtttgatcggtagccattacagcactattattactcctatcatta	Arthropoda	Insecta	Orthoptera	Acrididae	Calliptamus barbarus	100
AL_22_10	1	attggcatctattgttgggcataatggtagttctgtagattttgctattttttctttgcatttagcgggtgcttcttcaattatgggagctattaattttatttcaacagttattaatatacgatctgttggaatatcgatggataaggttcctttatttgtgtggtcggttgtaattacagctgttcttttattgttgtctttg	Arthropoda	Arachnida	Araneae	Salticidae	Salticus sp.	99.02
AL_22_11	1386	tttatccaataatatttctcatgcagggtcttctgttgatataactattttttctttacatttagcaggaatctcatctatcttaggagctattaattttatttcaacagctttaaatatacgaattaaaagaataaaatatgaacaaataccattatttatttgagcagtatcattaacagcattattattattattatcctta	Arthropoda	Insecta	Hymenoptera	Tenthredinidae	Aneugmenus padi	100
AL_22_11	395	tttatcctccttattaggccattctgattattcagtagatatggcaatcttctctttgcatttggctggtgcttcttccattttaggggccattaactttattactacggtaataaacatgcgctctctgttaatgggctttgataaattacctttatttgtttggtctgtttttgttactgcctttttacttcttttatctctc	Arthropoda				Arthropoda 2	78.11
AL_22_13	799	acttgcaggagcaattgcccacgggggagcatcggtagacttagctattttctcactacaccttgctggtgtatcttcaatcctaggagcagtaaattttattacaacagcaattaatatacgatcagagagtataaccttagatcaaacaccattatttgtttgatcggtagccattacagcactattattactcctatcatta	Arthropoda	Insecta	Orthoptera	Acrididae	Calliptamus barbarus	100
AL_22_13	1015	actatcgtctaatattgcacacgcaggcccaagagtagatatagcaattttctcattacatcttgctggtatttcgtcaatcctgggggctattaatttcattactacagtaattaatatgcgatcaccggggataaaaatggatcaaacaccactttttgtatgatcagtacttattacagcaattttattactactctccctc	Arthropoda	Insecta	Hemiptera	Cicadellidae	Anaceratagallia sp.1	90.69
AL_22_13	501	actatcgtctaatattgcacacgcaggcccaagagtagatatggcaattttctcattacatcttgctggtatttcgtcaatcctgggggctattaatttcattactacagtaattaatatgcgatcaccggggataaaaatggatcaaacaccactttttgtatgatcagtacttattacagcaattttattactactctccctc	Arthropoda	Insecta	Hemiptera	Cicadellidae	Anaceratagallia sp.1	90.2
AL_22_14	211	tttagcatctatcacagctcatagagggggttcggttgacctagcaattttttctttacatctcgccggtgcttcatctatcttaggagctattaattttatttccacagtaatcaatatacgaaccataggtatatatatagaccgagtacctttatttgtatggtctgtatttatcacggcaattttattacttttatcatta	Arthropoda	Malacostraca	Amphipoda	Brevitalitridae	Talitroides topitotum	100
AL_22_16	5650	attagcctccaatatttttcatagaggagcctctattgatctatctatcttttctcttcacatcgcaggtatatcctccatcctaggagctatcaactttatttctacaattattaacatacatcataaaagtttctccatagacaaaattccattattagtctgatcaatccttatcactgcaattttacttcttctttccctc	Arthropoda	Insecta	Hymenoptera	Formicidae	Formicidae	100
AL_22_16	77	tttagcatctatcacagctcatagagggggttcggttgacctagcaattttttctttacatctcgccggtgcttcatctatcttaggagctattaattttatttccacagtaatcaatatacgaaccataggtatatatatagaccgagtacctttatttgtatggtctttatttatcacggcaattttattacttttatcatta	Arthropoda	Malacostraca	Amphipoda	Brevitalitridae	Talitroides topitotum	99.51
AL_22_17	303	tttagcatctatcacagctcatagagggggttcggttgacctagcaattttttctttacatctcgccggtgcttcatctatcttaggagctattaattttatttccacagtaatcaatatacgaaccataggtatatatatagaccgagtacctttatttgtatggtctgtatttatcacggcaattttattacttttatcatta	Arthropoda	Malacostraca	Amphipoda	Brevitalitridae	Talitroides topitotum	100
AL_22_17	338	attagcctccaatatttttcatagaggagcctctattgatctatctatcttttctcttcacatcgcaggtatatcctccatcctaggagctatcaactttatttctacaattattaacatacatcataaaagtttctccatagacaaaattccattattagtctgatcaatccttatcactgcaattttacttcttctttccctc	Arthropoda	Insecta	Hymenoptera	Formicidae	Formicidae	100
AL_22_17	2044	tttatcttcagggattgcccatggaggagcttcagtagatttagctatttttagacttcatttagctggggcttcttcaattataggagcagtaaattttattactacagtaattaatatacggtcaactggaattacttttgatcgaatacctttatttgtgtgatctgttgtaattactgctattcttttacttctttctctc	Arthropoda	Insecta	Diptera	Lauxaniidae	Minettia sp.	94.53
AL_22_19	392	tttagcatctatcacagctcatagagggggttcggttgacctagcaattttttctttacatctcgccggtgcttcatctatcttaggagctattaattttatttccacagtaatcaatatacgaaccataggtatatatatagaccgagtacctttatttgtatggtctgtatttatcacggcaattttattacttttatcatta	Arthropoda	Malacostraca	Amphipoda	Brevitalitridae	Talitroides topitotum	100
AL_22_19	304	tttagcatctatcacagctcatagagggggttcggttgacctagcaattttttctttacatctcgccggtgcttcatctatcttaggagctattaactttatttccacagtaatcaatatacgaaccataggtatatatatagaccgagtacctttatttgtatggtctgtatttatcacggcaattttattacttttatcatta	Arthropoda	Malacostraca	Amphipoda	Brevitalitridae	Talitroides topitotum	99.51
AL_22_19	118	ttagcttcaaatatttttcataacggtccttctgtagacttaacaattttttctctgcatattgcaggtatatcctcaattttaggagcaattaattttatttcaacaattcttaatatacatcataaaaatttttctattgataaaattcctttactcgtatgatcaattttaatcacagctatcttacttctattatcctta	Arthropoda	Insecta	Hymenoptera	Formicidae	Formica selysi	99.51
AL_22_19	171	tttagcatctatcacagctcatagaaggggttcggttgacctagcaattttttctttacatctcgccggtgcttcatctatcttaggagctattaattttatttccacagtaatcaagatacgaaccataggtatatatatagaccgagtacctttatttgtatggtctgtatttatcacggcaattttattacttttatcatta	Arthropoda	Malacostraca	Amphipoda	Brevitalitridae	Talitroides topitotum	99.02
AL_22_19	52	cttagcttcaaatatttttcataacggtccttctgtagacttaacaattttttctctgcatattgcaggtatatcctcaattttaggagcaattaattttatttcaacaattcttaatatacatcataaaaatttttctattgataaaattcctttactcgtatgatcaattttaatcacagctatcttacttctattatcctta	Arthropoda	Insecta	Hymenoptera	Formicidae	Formica selysi	99.51
AL_22_19	41	tttagcatctatcacagctcatagagggggttcggttgacctagcaattttttctttacatctcgccggtgctccatctatcttaggagctattaattttatttccacagtaaccaatatacgaaccataggtatatatatatagaccgagtacctttatttgtatggtctgtatttatcacggcaattttattacttttatcatta	Arthropoda	Malacostraca	Amphipoda	Brevitalitridae	Talitroides topitotum	99.02
AL_22_2	170	tttagcaagagggattgctcatgcaggagcatctgttgacttagctattttttcactacatcttgcaggtgtatcctcaattttaggtgcagtcaatttcatctccacaattatcaacataaaacctattaatatatcaccagaacaaattcctttatttgtttgatctgtaggaattactgccttactattactattatcactt	Arthropoda	Insecta	Blattodea	Ectobiidae	Phyllodromica sp.2	98.53
AL_22_2	6	tttagcaagagggattgctcatgcaggagcatctgttgacttagctattttttcactacatcttgcaggtgtatcctcaattttaggtgcagtcaatttcatctccacaattatcaacataaaacctattaatatatcaccagaacaaattcctttatttgtttgatctgtaggaattactgccttactattactattatcactc	Arthropoda	Insecta	Blattodea	Ectobiidae	Phyllodromica sp.2	98.04
AL_22_2	327	tctttcaagaaacatcgcccatgaaggttcatctgttgatttagcaatttttagactccacatagctggagtctcatcaattctaggtgcaattaattttatttctacagtattaaatatacgaccttctggaatatctttagataaaatagctttatttatttgagctgttaaaattactgcaatcctactgttgttatcatta	Arthropoda	Insecta	Coleoptera	Curculionidae	Curculionidae 2	88.73
AL_22_2	72	tttagcaagagggattgctcatgcaggagcatctgttgacttagctattttttcactacatcttgcaggtgtatcctcaattttaggtgcagtcaatttcatttccacaattatcaacataaaacctattaatatatcaccagaacaaattcctttatttgtttgatctgtaggaattactgccttactattactattatcactt	Arthropoda	Insecta	Blattodea	Ectobiidae	Phyllodromica sp.11	99.02
AL_22_23	2634	tttatccaataatatttctcatgcagggtcttctgttgatataactattttttctttacatttagcaggaatctcatctatcttaggagctattaattttatttcaacagctttaaatatacgaattaaaagaataaaatatgaacaaataccattatttatttgagcagtatcattaacagcattattattattattatcctta	Arthropoda	Insecta	Hymenoptera	Tenthredinidae	Aneugmenus padi	100
AL_22_23	93	attatctaataatattgcacacaataatatttcagttgatttaactattttctctttacatttagcaggaatttcttcaattttaggagcaattaattttatttgtacaattttaaatataataccttataatataaaattaaatcaaatccctctttttccatgatcaattttaattacagcaattttattaattttatcacta	Arthropoda	Insecta	Hemiptera	Aphididae	Capitophorus elaeagni	100
AL_22_3	2	tctttcttctggggttgggcatagaggtgcgtccatagactttgctattttttctcttcatttagctggagcttcctctattataggagctatcaattttatttctacagtagttaatatacggttggtaggggtaagaatagataaagttagattatttgtgtggtcagttctaattacggcggtgcttttattactttcttta	Arthropoda	Arachnida	Araneae	Pholcidae	Pholcus opilionoides	99.02
AL_22_3	1	actatcgtctaatattgcacacgcaggcccaagagtagatatggcaattttctcattacatcttgctggtatttcgtcaatcctgggggctattaatttcattactacagtaattaatatgcgatcaccggggataaaaatggatcaaacaccactttttgtatgatcagtacttattacagcaattttattactactctccctc	Arthropoda	Insecta	Hemiptera	Cicadellidae	Anaceratagallia sp.1	90.2
AL_22_4	49	tttagcatctatcacagctcatagagggggttcggttgacctagcaattttttctttacatctcgccggtgcttcatctatcttaggagctattaattttatttccacagtaatcaatatacgaaccataggtatatatatagaccgagtacctttatttgtatggtctgtatttatcacggcaattttattacttttatcatta	Arthropoda	Malacostraca	Amphipoda	Brevitalitridae	Talitroides topitotum	100
AL_22_4	474	tttatccaataatatttctcatgcagggtcttctgttgatataactattttttctttacatttagcaggaatctcatctatcttaggagctattaattttatttcaacagctttaaatatacgaattaaaagaataaaatatgaacaaataccattatttatttgagcagtatcattaacagcattattattattattatcctta	Arthropoda	Insecta	Hymenoptera	Tenthredinidae	Aneugmenus padi	100
AL_22_4	14	tttatccaataatatttctcatgcaaggtcttctgttgatataactattttttctttacatttagcaggaatctcatctatcttaggagctattaattttatttcaacagctttaaatatacgaattaaaagaataaaatatgaacaaataccattatttatttgagcagtatcattaacagcattattattattattatcctta	Arthropoda	Insecta	Hymenoptera	Tenthredinidae	Aneugmenus padi	99.51
AL_22_4	756	actttcatctaacatctcccataatggaagatcagtagatctggcaatcttctcactacatctagcaggagtatcatccattttaggggcagtaaatttcatttcaaccatcattaatatacgacccgaaggaataacaagcgaacgaatcccgctatttgtttgatcagtagcaatcacagctttattattactcctatcttta	Arthropoda	Insecta	Hemiptera	Miridae	Dicyphus sp.	91.67
AL_22_5	28	tttagcatctatcacagctcatagagggggttcggttgacccagcaattttttctttacatctcgccggtgcttcatctatcttaggagctattaattttatttccacagtaatcaatatacgaaccataggtatatatatagaccgagtacctttatttgtatggtctgtatttatcacggcaattttattacttttatcatta	Arthropoda	Malacostraca	Amphipoda	Brevitalitridae	Talitroides topitotum	100
AL_22_5	366	tttagcaagagggattgctcatgcaggagcatctgttgacttagctattttttcactacatcttgcaggtgtatcctcaattttaggtgcagtcaatttcatctccacaattatcaacataaaacctattaatatatcaccagaacaaattcctttatttgtttgatctgtaggaattactgccttactattactattatcactt	Arthropoda	Insecta	Blattodea	Ectobiidae	Phyllodromica sp.2	98.53
AL_22_5	116	tttagcaagagggattgctcatgcaggagcatctgttgacttagcgattttttcactacatcttgcaggtgtgtcctcaattttaggtgcagtcaatttcatttccacaattatcaacataaaacctattaatatatcaccagaacaaattcctttatttgtttgatctgtaggaattactgccttactattactattatcactt	Arthropoda	Insecta	Blattodea	Ectobiidae	Phyllodromica sp.5	98.53
AL_22_5	90	cctttcttctaatattgcccatggaggttcttctgttgatttagctatttttaggttacatttagctggtatttcttcaattttaggagccatcaattttattacaactgtgattaacatacgaccagaaggaataactttagatcgaatacctttgttcgtttgatcagttgtaattacagctattttattgcttctatcttta	Arthropoda	Insecta	Coleoptera	Chrysomelidae	Psylliodes sp.2	97.55
AL_22_5	943	tttagcaagagggattgctcatgcaggagcatctgttgacttagctattttttcactacatcttgcaggtgtatcctcaattttaggtgcagtcaatttcatttccacaattatcaacataaaacctattaatatatcaccagaacaaattcctttatttgtttgatctgtaggaattactgccttactattactattatcactt	Arthropoda	Insecta	Blattodea	Ectobiidae	Phyllodromica sp.11	99.02
AL_22_6	3235	attgtcatcattagatggtcatagtgggagatcagtggattttgctattttttctcttcatttggcaggagcttcatctattatgggagcggtaaattttatttcaactattttgaatatgcgttcttatggaataactatagaaaaggttcctttgtttgtatgatcagtattaattactgctgttttattattattatcttta	Arthropoda	Arachnida	Araneae	Theridiidae	Theridiidae 1	93.63
AL_22_6	58	tttagcatctatcacagctcatagagggggttcggttgacctagcaattttttctttacatctcgccggtgcttcatctatcttaggagctattaattttatttccacagtaatcaatatacgaaccataggtatatatatagaccgagtacctttatttgtatggtctgtatttatcacggcaattttattacttttatcatta	Arthropoda	Malacostraca	Amphipoda	Brevitalitridae	Talitroides topitotum	100
AL_22_6	184	tttagctgctaacatcgctcacaggggagcttcggtagatatagggattttttctcttcatttagcaggagcttcttctattttaggagctgtaaactttattactacagctataaatatccgcactctaaatataagcttagaccgtataactttattcgtatgatcagttcttattaccgcaattttgttacttttatcccta	Arthropoda	Malacostraca	Isopoda	Oniscidae	Oniscus sp.1	97.06
AL_22_7	320	tttagcatctatcacagctcatagagggggttcggttgacctagcaattttttctttacatctcgccggtgcttcatctatcttaggagctattaattttatttccacagtaatcaatatacgaaccataggtatatatatagaccgagtacctttatttgtatggtctgtatttatcacggcaattttattacttttatcatta	Arthropoda	Malacostraca	Amphipoda	Brevitalitridae	Talitroides topitotum	100
AL_22_7	30	tttagctgctaacatcgctcacaggggagcttcggtagatatagggattttttctcttcatttagcaggagcttcttctattttaggagctgtaaactttattactacagctataaatatccgcactctaaatataagcttagaccgtataactttattcgtatgatcagttcttattaccgcaattttgttacttttatcccta	Arthropoda	Malacostraca	Isopoda	Oniscidae	Oniscus sp.1	97.06
AL_22_7	388	tttagcatctatcacagctcatagagggggttcggttgacctagcaattttttctttacatctcgccggtgtttcatctatcttaggagctattaattttatttccacagtaatcaatatacgaaccataggtatatatatagaccgagtacctttatttgtatggtctgtatttatcacggcaattttattacttttatcatta	Arthropoda	Malacostraca	Amphipoda	Brevitalitridae	Talitroides topitotum	99.51
AL_22_7	130	actggctgctagtattgcacacagtggagcctctgtggatcttggtattttttcgttacatcttgctggagcctcttctattctaggggctgtaaattttattactactataattaatatacgagccgctggaattaaaatagatcgggttcctttatttgtgtgatctgtactaatcaccgctgtcttattattattatctttg	Arthropoda	Malacostraca	Isopoda	Armadillidiidae	Armadillidiidae	97.51
AL_22_8	1056	tttagcatctatcacagctcatagagggggttcggttgacctagcaattttttctttacatctcgccggtgcttcatctatcttaggagctattaattttatttccacagtaatcaatatacgaaccataggtatatatatagaccgagtacctttatttgtatggtctgtatttatcacggcaattttattacttttatcatta	Arthropoda	Malacostraca	Amphipoda	Brevitalitridae	Talitroides topitotum	100
AL_22_8	206	tttagctgctaacatcgctcacaggggagcttcggtagatatagggattttttctcttcatttagcaggagcttcttctattttaggagctgtaaactttattactacagctataaatatccgcactctaaatataagcttagaccgtataactttattcgtatgatcagttcttattaccgcaattttgttacttttatcccta	Arthropoda	Malacostraca	Isopoda	Oniscidae	Oniscus sp.1	97.06
AL_unb_10	1699	tttagcatcaagaataggtcatactgggagttctatggattttgctattttttctcttcatttagctggggcttcttctattataggtgcagtaaattttatttctactattattaatatgcgaatattaggaatatcaatagagaaggttcctttatttgtttgatcagttttaattacggctgttttattattactttcttta	Arthropoda	Arachnida	Araneae	Lycosidae	Alopecosa accentuata	99.02
AL_unb_10	26	tttagcatcaaatatttatcataatgggccttccgtagatttagccattttttcattacatattgctggtatatcttcaattttaggagcaattaattttatttctactattattaatatacatcacaaaaatttttctacggataaaattcctttattagtttgatctattttaattacagcagttttattattattatcttta	Arthropoda	Insecta	Hymenoptera	Formicidae	Tapinoma sp.1	100
AL_unb_10	43	cctatcagacctatgagggcacagttcatattcaattgaactaacaattttctcgcttcacttagctgggctatcctcaattctaggagcaatcaacttcttagccacaattaaaaacataaaaaacaaatatctctctataaaagaagttcccttattcgtctgatcagtaataactacagcagttttactgttactatcccta	Arthropoda	Arachnida			Arachnida 2	83.63
AL_unb_10	28	tctagctggaaacatcgctcacaggggagcttcggtagatatagggattttttctcttcatttagcaggagcttcttctattttaggagctgtaaactttattactacagctataaatatccgcactctaaatataagcttagaccgtataactttattcgtatgatcagttcttattaccgcaattttgttacttttatcccta	Arthropoda	Malacostraca	Isopoda	Oniscidae	Oniscus sp.4	95.59
AL_unb_11	277	attagcatcaattgttggtcataatgggagatctgtggattttgctattttttctttacatttagcgggtgcttcttcaattatgggggctattaattttatttctacagttattaatatacggtctgtaggaatatctatagataaggttcctctatttgtatggtcagttgtaattactgctattcttttgttattatctttg	Arthropoda	Arachnida	Araneae	Salticidae	Salticus scenicus	100
AL_unb_11	407	ctatccgacctatgagggcacagttcatattcaattgaactgacaattttctcgcttcacttagctgggctatcctcaatcctaggagcaatcaacttcttagccacaattaaaaacataaaaaacaaatatctctctataaaagaagttcccttattcgtctgatcagtaataactacagcagtcttactattactatcccta	Arthropoda	Arachnida			Arachnida 2	83.63
AL_unb_11	412	tatccgacctatgagggcacagttcatattcaattgaactgacaattttctcgcttcacttagctgggctatcctcaatcctaggagcaatcaacttcttagccacaattaaaaacataaaaaacaaatatctctctataaaagaagttcccttattcgtctgatcagtaataactacagcagtcttactattactatcccta	Arthropoda	Arachnida			Arachnida 2	83.63
AL_unb_11	771	cctatccgacctatgagggcacagttcatattcaattgaactgacaattttctcgcttcacttagctgggctatcctcaatcctaggagcaatcaacttcttagccacaattaaaaacataaaaaacaaatatctctctataaaagaagttcccttattcgtctgatcagtaataactacagcagtcttactattactatcccta	Arthropoda	Arachnida			Arachnida 2	83.63
AL_unb_13	76	ctatcagacctatgagggcacagttcatattcaattgaactaacaattttctcgcttcacttagctgggctatcctcaattctaggagcaatcaacttcttagccacaattaaaaacataaaaaacaaatatctctctataaaagaagttcccttattcgtctgatcagtaataactacagcagttttactgttactatcccta	Arthropoda	Arachnida			Arachnida 2	83.63
AL_unb_13	81	tatcagacctatgagggcacagttcatattcaattgaactaacaattttctcgcttcacttagctgggctatcctcaattctaggagcaatcaacttcttagccacaattaaaaacataaaaaacaaatatctctctataaaagaagttcccttattcgtctgatcagtaataactacagcagttttactgttactatcccta	Arthropoda	Arachnida			Arachnida 2	83.63
AL_unb_13	18	attagcttctaatatttttcataatggtccctcagttgatttaactattttttctcttcatattgctggtatatcttctattctaggagctatcaattttatttcaactattataaatatacatcataaaaatttttctattgataaaattcccttacttgtatgatcaattttaatcactgcaattttattacttttatccctt	Arthropoda	Insecta	Hymenoptera	Formicidae	Lasius sp.1	100
AL_unb_13	7	ctatccgacctatgagggcacagttcatattcaattgaactgacaattttctcgcttcacttagctgggctatcctcaatcctaggagcaatcaacttcttagccacaattaaaaacataaaaaacaaatatctctctataaaagaagttcccttattcgtctgatcagtaataactacagcagtcttactattactatcccta	Arthropoda	Arachnida			Arachnida 2	83.63
AL_unb_13	167	cctatcagacctatgagggcacagttcatattcaattgaactaacaattttctcgcttcacttagctgggctatcctcaattctaggagcaatcaacttcttagccacaattaaaaacataaaaaacaaatatctctctataaaagaagttcccttattcgtctgatcagtaataactacagcagttttactgttactatcccta	Arthropoda	Arachnida			Arachnida 2	83.63
AL_unb_13	7	tatccgacctatgagggcacagttcatattcaattgaactgacaattttctcgcttcacttagctgggctatcctcaatcctaggagcaatcaacttcttagccacaattaaaaacataaaaaacaaatatctctctataaaagaagttcccttattcgtctgatcagtaataactacagcagtcttactattactatcccta	Arthropoda	Arachnida			Arachnida 2	83.63
AL_unb_13	12	tttagctgctaacatcgctcacaggggagcttcggtagatatagggattttttctcttcatttagcaggagcttcttctattttaggagctgtaaactttattactacagctataaatatccgcactctaaatataagcttagaccgtataactttattcgtatgatcagttcttattaccgcaattttgttacttttatctcta	Arthropoda	Malacostraca	Isopoda	Oniscidae	Oniscus sp.5	97.55
AL_unb_13	6	cctatccgacctatgagggcacagttcatattcaattgaactgacaattttctcgcttcacttagctgggctatcctcaatcctaggagcaatcaacttcttagccacaattaaaaacataaaaaacaaatatctctctataaaagaagttcccttattcgtctgatcagtaataactacagcagtcttactattactatcccta	Arthropoda	Arachnida			Arachnida 2	83.63
AL_unb_15	1	tttagcatctagtgtaggtcatataggaagatcaatggattttgctattttttctttacatttagcaggtgcttcttctattataggggctgtaaattttatttctactattattaatatacgagtgactgggatgactatggaaaaggtacctttatttgtttgatctgttttaattacggctattttgcttcttttatcttta	Arthropoda	Arachnida	Araneae	Thomisidae	Xysticus sp.1	96.08
AL_unb_15	36	tattgcttctttagaaggtcatgctggtagatctgttgattttgctattttttctttacatttagctggtgcttcatcaattatgggggctattaattttatttctactattttaaatatacgtggttatggaataactatagaaaaggttcctttatttgtttgatctgtgcttattacagctgttttacttttattgtcttta	Arthropoda	Arachnida	Araneae	Linyphiidae	Agyneta rurestris	100
AL_unb_15	24	tttagctgctaacatcgctcacaggggagcttcggtagatatagggattttttctcttcatttagcaggagcttcttctattttaggagctgtaaactttattactacagctataaatatccgcactctaaatataagcttagaccgtataactttattcgtatgatcagttcttattaccgcaattttgttacttttatcccta	Arthropoda	Malacostraca	Isopoda	Oniscidae	Oniscus sp.1	97.06
AL_unb_15	1	tttatcttcagggattgcccatggaggagcttcagtagatttagctatttttagacttcatttagctggggcttcttcaattataggagcagtaaattttattactacagtaattaatatacggtcaactggaattacttttgatcgaatacctttatttgtgtgatctgttgtaattactgctattcttttacttctttctctc	Arthropoda	Insecta	Diptera	Lauxaniidae	Minettia sp.	94.53
AL_unb_15	1	acttgctggagcaattgctcatggaggagcttcagtagatttaactattttttctcttcacttagcaggtatttcatccattttaggagcagtaaatttcattacaacagtaattaatatacggtcagaaagaataacattagatcaaacaccattatttgtttggtcagtagcaattactgcactattattattactttcacta	Arthropoda	Insecta	Orthoptera	Acrididae	Arcyptera tornosi	100
AL_unb_16	99	tttagcatctatcacagctcatagagggggttcggttgacctagcaattttttctttacatctcgccggtgcttcatctatcttaggagctattaattttatttccacagtaatcaatatacgaaccataggtatatatatagaccgagtacctttatttgtatggtctgtatttatcacggcaattttattacttttatcatta	Arthropoda	Malacostraca	Amphipoda	Brevitalitridae	Talitroides topitotum	100
AL_unb_16	1470	attagcttctaatatttttcataatggtccctcagttgatttaactattttttctcttcatattgctggtatatcttctattctaggagctatcaattttatttcaactattataaatatacatcataaaaatttttctattgataaaattcccttacttgtatgatcaattttaatcactgcaattttattacttttatccctt	Arthropoda	Insecta	Hymenoptera	Formicidae	Lasius sp.1	100
AL_unb_16	22	attagcttctaatatttttcataatggtccctcagttgatttaactattttttctcttcatattgctggtatatcttctattctaggagctatcaattttatttcaactattataaatatacatcataaaaatttttctattgataaaattcccttacttgtatgatcaattttaatcactgcaattttattacttttatccctc	Arthropoda	Insecta	Hymenoptera	Formicidae	Lasius sp.1	100
AL_unb_17	848	attgagttctttagttggtcattctggaccagctgttgattgtgttatttttagtttacacttagctggtgcttcttcaattatgggtgctatgaatttcattgttacgattttaaatatgagagctagaggtatgactatgagacgattacctttgttttgttgatcaattttaattacggctgttcttttattaactgctttg	Arthropoda	Arachnida	Araneae		Araneae 1	78.13
AL_unb_17	26	tctttctaataatattgctcataataatatttctgttgatttaactattttttctttacatttagctggaatttcatctattttaggagcaattaatttcatttgtacaattttaaatataatacctaataatataaaattaaatcaaattcccctatttccatgatcaatcctaattacagctattttactaattttatcttta	Arthropoda	Insecta	Hemiptera	Aphididae	Geoica utricularia	100
AL_unb_17	17	tttagcaagagggattgctcatgcaggagcatctgttgacttagctattttttcactacatcttgcaggtgtatcctcaattttaggtgcagtcaatttcatttccacaattatcaacataaaacctattaatatatcaccagaacaaattcctttatttgtttgatctgtaggaattactgccttactattactattatcactt	Arthropoda	Insecta	Blattodea	Ectobiidae	Phyllodromica sp.11	99.02
AL_unb_18	101	tttatcaagaaatattgctcatacaggggcatctgtagatttaacaattttttcattacacttagcaggtgtatcttcaattcttggggctattaattttattactacaattattaatatacgaacgcaaggtataattatagaacgaatacctctctttgtctgatcagtaaaaattacagctattttactcctcctatcttta	Arthropoda	Arachnida	Opiliones	Phalangiidae	Phalangium sp.	94.68
AL_unb_19	8	cttagcatctaacatctttcacagaggtgcatcaattgatctatcaattttttctctccatattgccggaatatcctctattataggtgcaattaattttatcgctactattataaatatacatcataaaaaattaaccttagataaaatccccttattagtttgatctattttaatcacagcaattttattactcttatctctt	Arthropoda	Insecta	Hymenoptera	Formicidae	Tetramorium sp.1	100
AL_unb_19	1	actttcaagaatttcctcccactcaggtccttcagttgacctaacaattttttctttacatattgctggtgtaagatcaattataggggcaattaatttcatttcaacaattatcaatatgcgaactaaaaacaattctttagataaattaccattattttgttgagcagttttaattacagcctttttactattactatcacta	Arthropoda	Insecta	Hemiptera	Delphacidae	Delphacidae	87.25
AL_unb_19	1	tctagcaaacaatacctcacactcagggccatcagtagatatagctattttttcattacatctagctggtgcctcctctattttaggcgctattaattttattacaacaattattaatatacgatctattggaatagggtttgaacatatgcctttatttgtctgatcagtaaaaattaccgccatcctattacttttatcttta	Arthropoda	Diplopoda	Julida	Julidae	Julidae	86.27
AL_unb_19	10	ttagcatctaacatctttcacagaggtgcatcaattgatctatcaattttttctctccatattgccggaatatcctctattataggtgcaattaattttatcgctactattataaatatacatcataaaaaattaaccttagataaaatccccttattagtttgatctattttaatcacagcaattttattactcttatctctt	Arthropoda	Insecta	Hymenoptera	Formicidae	Tetramorium sp.1	100
AL_unb_2	520	ctatccgacctatgagggcacagttcatattcaattgaactgacaattttctcgcttcacttagctgggctatcctcaatcctaggagcaatcaacttcttagccacaattaaaaacataaaaaacaaatatctctctataaaagaagttcccttattcgtctgatcagtaataactacagcagtcttactattactatcccta	Arthropoda	Arachnida			Arachnida 2	83.63
AL_unb_2	501	tatccgacctatgagggcacagttcatattcaattgaactgacaattttctcgcttcacttagctgggctatcctcaatcctaggagcaatcaacttcttagccacaattaaaaacataaaaaacaaatatctctctataaaagaagttcccttattcgtctgatcagtaataactacagcagtcttactattactatcccta	Arthropoda	Arachnida			Arachnida 2	83.63
AL_unb_2	163	cctttctagaatttcctttcacagggatttttctgtagacttggctattttttctttacacttagggggagtttcctctattttaaggagtattaacttcattaccactatttttagaatacggttttcaggatttaagttagaacgtatacccctatttgtttggtctataatagtgacttcttttttacttcttttttcttta	Arthropoda	Arachnida	Trombidiformes	Eriophyidae	Eriophyidae 6	84.62
AL_unb_2	104	cctttcctctaatatcgctcatagaggaggttcagttgatctagctattttttctcttcatttagctggaatttcttcaattttaggagcaattaattttattactactattattaatatacgagttacaaacatatcctttgatcaaataccattatttgtatgagccgtaggaattactgctcttttattattattatcttta	Arthropoda	Insecta	Lepidoptera	Scythrididae	Scythrididae	94.12
AL_unb_2	1030	cctatccgacctatgagggcacagttcatattcaattgaactgacaattttctcgcttcacttagctgggctatcctcaatcctaggagcaatcaacttcttagccacaattaaaaacataaaaaacaaatatctctctataaaagaagttcccttattcgtctgatcagtaataactacagcagtcttactattactatcccta	Arthropoda	Arachnida			Arachnida 2	83.63
AL_unb_2	41	tttagcttctttggtaggccatggaggaagatctgtagattttgctattttttctcttcatttagctggagcatcatcaattataggggctattaattttatttctacagtaattaatatacgttcttcaagaatgagaatagataaggttcctttgtttgtatgatcagtaatgattactgctattttactattattatctttg	Arthropoda	Arachnida	Araneae	Salticidae	Salticidae 6	89.05
AL_unb_20	35	ctatccgacctatgagggcacagttcatattcaattgaactgacaattttctcgcttcacttagctgggctatcctcaatcctaggagcaatcaacttcttagccacaattaaaaacataaaaaacaaatatctctctataaaagaagttcccttattcgtctgatcagtaataactacagcagtcttactattactatcccta	Arthropoda	Arachnida			Arachnida 2	83.63
AL_unb_20	46	tatccgacctatgagggcacagttcatattcaattgaactgacaattttctcgcttcacttagctgggctatcctcaatcctaggagcaatcaacttcttagccacaattaaaaacataaaaaacaaatatctctctataaaagaagttcccttattcgtctgatcagtaataactacagcagtcttactattactatcccta	Arthropoda	Arachnida			Arachnida 2	83.63
AL_unb_20	9	ctatccgacctatgagggcacagttcatattcaattgaactgacaattttcttgcttcacttagctgggctatcctcaatcctaggagcaatcaacttcttagccacaattaaaaacataaaaaacaaatatctctctataaaagaagttcccttattcgtctgatcagtaataactacagcagtcttactattactatcccta	Arthropoda	Arachnida			Arachnida 2	83.04
AL_unb_20	54	cctatccgacctatgagggcacagttcatattcaattgaactgacaattttctcgcttcacttagctgggctatcctcaatcctaggagcaatcaacttcttagccacaattaaaaacataaaaaacaaatatctctctataaaagaagttcccttattcgtctgatcagtaataactacagcagtcttactattactatcccta	Arthropoda	Arachnida			Arachnida 2	83.63
AL_unb_21	277	tttagcatcaaatatttatcataatgggccttccgtagatttagccattttttcattacatattgctggtatatcttcaattttaggagcaattaattttatttctactattattaatatacatcacaaaaatttttctacggataaaattcctttattagtttgatctattttaattacagcagttttattattattatcttta	Arthropoda	Insecta	Hymenoptera	Formicidae	Tapinoma sp.1	100
AL_unb_21	40	tttagcatcaaatatttatcataatgggccttccgtagatttagccattttttcattacatattgctggcatatcttcaattttaggagcaattaattttatttctactattattaatatacatcacaaaaatttttctacggataaaattcctttattagtttgatctattttaattacagcagttttattattattatcttta	Arthropoda	Insecta	Hymenoptera	Formicidae	Tapinoma sp.1	99.51
AL_unb_21	2977	attagcgtctattgtaggtcataatggaagttctgttgattttgctattttttctttacatttggcgggtgcttcttccattatgggtgccattaattttatttctactgttattaatatacgatcagtgggaatgactttagataaagtacctttgtttgtatggtcagtagtaattactgctgttttgttattgttgtctcta	Arthropoda	Arachnida	Araneae	Salticidae	Chalcoscirtus sp.	98.04
AL_unb_21	281	tttagcatcaagaataggtcatataggaagatctatagattttgctattttttctcttcatttagctggggcttcttctattataggggctgtaaattttatttctactattattaatatacgaatattgggaatatcaatagaaaaggttcctttatttgtttgatcagttttaattacagctgttttattattgctttcttta	Arthropoda	Arachnida	Araneae	Lycosidae	Alopecosa albofasciata	100
AL_unb_21	92	tttatcagcaaatattgctcatgaaggatcttctgttgacttagcaatttttagtcttcatatagctggagtatcctcaattttaggagctattaattttatttctacagtaatcaatatacgaccaatcggaatatcccctgatcgtatatctctttttatttgagcagtaaaaattacagctgtattattacttttatcttta	Arthropoda	Insecta	Coleoptera	Curculionidae	Brachyderes sp.1	90.69
AL_unb_4	649	ctatcagacctatgagggcacagttcatattcaattgaactaacaattttctcgcttcacttagctgggctatcctcaattctaggagcaatcaacttcttagccacaattaaaaacataaaaaacaaatatctctctataaaagaagttcccttattcgtctgatcagtaataactacagcagttttactgttactatcccta	Arthropoda	Arachnida			Arachnida 2	83.63
AL_unb_4	670	tatcagacctatgagggcacagttcatattcaattgaactaacaattttctcgcttcacttagctgggctatcctcaattctaggagcaatcaacttcttagccacaattaaaaacataaaaaacaaatatctctctataaaagaagttcccttattcgtctgatcagtaataactacagcagttttactgttactatcccta	Arthropoda	Arachnida			Arachnida 2	83.63
AL_unb_4	444	tttagcatcaaatatttatcataatgggccttccgtagatttagccattttttcattacatattgctggtatatcttcaattttaggagcaattaattttatttctactattattaatatacatcacaaaaatttttctacggataaaattcctttattagtttgatctattttaattacagcagttttattattattatcttta	Arthropoda	Insecta	Hymenoptera	Formicidae	Tapinoma sp.1	100
AL_unb_4	1166	cctatcagacctatgagggcacagttcatattcaattgaactaacaattttctcgcttcacttagctgggctatcctcaattctaggagcaatcaacttcttagccacaattaaaaacataaaaaacaaatatctctctataaaagaagttcccttattcgtctgatcagtaataactacagcagttttactgttactatcccta	Arthropoda	Arachnida			Arachnida 2	83.63
AL_unb_5	14	cctttcttctaatattgcccatgggggttcttctgttgatttagctatttttaggttacatttagctggtatttcttcaattttaggggccatcaattttattacaactgtaattaacatacgaccagaaggaataactttagatcgaatacctttgttcgtttgatcagttgtaattacagctattttattgctcctatcttta	Arthropoda	Insecta	Coleoptera	Chrysomelidae	Psylliodes sp.1	97.55
AL_unb_5	37	cctttcttctaatattgcccatggaggttcttctgttgatttagctatttttaggttacatttagctggtatttcttcaattttaggggccatcaattttattacaactgtgattaacatacgaccagaaggaataactttagatcgaatacctttgttcgtttgatcagttgtaattacagctattttattgcttctatcttta	Arthropoda	Insecta	Coleoptera	Chrysomelidae	Psylliodes sp.2	98.04
AL_unb_5	608	tttatcttctattgaatttcatggttcatcggtggatttaactattttatcaattcatattgctggagcttcttcaattgctagatcattgaattttttatcatctattataatcatacatcaaaaatctgtatttattgaatcttattctctatttatatgaagaattctaattacaacttttttattattattagcttta	Arthropoda				Arthropoda 10	79.71
AL_unb_5	29	tctttcttcaaatattgcccacggaggttcttctgttgatttggctatttttaggttacatttagcaggcatttcttcaattttaggatcaatcaattttattacaactgtaattaatatacgaccagaaggaataactttagatcgaatgcctttatttgtttgatcagttgtaattacagctattttattactactatcttta	Arthropoda	Insecta	Coleoptera	Chrysomelidae	Psylliodes sp.3	95.59
AL_unb_5	8	tctttctagaaatattgctcatggaaacccatcaatagatttagtaattttctcactacatttagcaggaatttcatctattttgggagcaatcaatttcatagctacaatcataaacctccccccaaaaataataaattgagaacaaatacctttattttcttgagctgtactaattaccgcaattcttctattactttcactt	Arthropoda	Arachnida	Trombidiformes	Trombiculidae	Trombiculidae 2	82.59
AL_unb_6	639	tttatcatctaatatcgctcatagaggaacttcagtagatttagcaattttttctttacatttagcgggaatttcttcaattttaggagcagtaaatttcattactacagtaattaatatacgatcaccgggtattacttttgaccgtataccattatttgtttgatctgtagcaattacagctttacttttattattatcatta	Arthropoda	Insecta	Diptera	Tachinidae	Siphona geniculata	100
AL_unb_6	88	tttggcttctagtgtaggccatataggaagttctatggattttgctattttttctcttcatttggcaggtgcttcttcaattataggtgctgtaaattttatttctactattattaatatacgtgttgttggaatgacaatggaaaaagttcctttatttgtttggtctgttttaattacggctattttacttttattgtcttta	Arthropoda	Arachnida	Araneae	Thomisidae	Bassaniodes bufo	99.51
AL_unb_6	2026	cctttcatctaatattgcacatagaggaagatcagtagacttagttattttttcccttcacctagcgggaatttcatcaattttgggagctattaattttatcactacaattattaatatacgtattaatggaatatcatttgatcaaatacccctttttgtttgatctgtaggaattactgcccttcttcttcttctttcatta	Arthropoda	Insecta	Lepidoptera	Crambidae	Chrysocrambus sp.1	91.18
AL_unb_6	552	ctttcatctaatattgcacatagaggaagatcagtagacttagttattttttcccttcacctagcgggaatttcatcaattttgggagctattaattttatcactacaattattaatatacgtattaatggaatatcatttgatcaaatacccctttttgtttgatctgtaggaattactgcccttcttcttcttctttcatta	Arthropoda	Insecta	Lepidoptera	Crambidae	Chrysocrambus sp.5	91.18
AL_unb_6	993	tttagcatcaaatatttatcataatgggccttccgtagatttagccattttttcattacatattgctggcatatcttcaattttaggagcaattaattttatttctactattattaatatacatcacaaaaatttttctacggataaaattcctttattagtttgatctattttaattacagcagttttattattattatcttta	Arthropoda	Insecta	Hymenoptera	Formicidae	Tapinoma sp.1	99.51
AL_unb_7	1	attggcaggaaatttatttcattccgggatctcagtagacctagctatttttagacttcatttagcgggagcctcttctattttaggagctatcaatttcatcactaccattttaaatatacggtcttcctctttaacattagactccatcccgctatttgtttgatctgtattaatcactgccgtgttattactgctttctctt	Arthropoda	Arachnida	Sarcoptiformes		Sarcoptiformes 6	85.07
AL_unb_7	1	ctatcagacctatgagggcacagttcatattcaattgaactaacaattttctcgcttcacttagctgggctatcctcaattctaggagcaatcaacttcttagccacaattaaaaacataaaaaacaaatatctctctataaaagaagttcccttattcgtctgatcagtaataactacagcagttttactgttactatcccta	Arthropoda	Arachnida			Arachnida 2	83.63
AL_unb_7	53	tttagcatctatcacagctcatagagggggttcggttgacctagcaattttttctttacatctcgccggtgcttcatctatcttaggagctattaattttatttccacagtaatcaatatacgaaccataggtatatatatagaccgagtacctttatttgtatggtctgtatttatcacggcaattttattacttttatcatta	Arthropoda	Malacostraca	Amphipoda	Brevitalitridae	Talitroides topitotum	100
AL_unb_7	4	attagcttctaatatttttcataatggtccctcagttgatttaactattttttctcttcatattgctggtatatcttctattctaggagctatcaattttatttcaactattataaatatacatcataaaaatttttctattgataaaattcccttacttgtatgatcaattttaatcactgcaattttattacttttatccctt	Arthropoda	Insecta	Hymenoptera	Formicidae	Lasius sp.1	100
AL_unb_7	6	tttagcatcaaatatttatcataatgggccttccgtagatttagccattttttcattacatattgctggtatatcttcaattttaggagcaattaattttatttctactattattaatatacatcacaaaaatttttctacggataaaattcctttattagtttgatctattttaattacagcagttttattattattatcttta	Arthropoda	Insecta	Hymenoptera	Formicidae	Tapinoma sp.1	100
AL_unb_7	1	cctatcagacctatgagggcacagttcatattcaattgaactaacaattttctcgcttcacttagctgggctatcctcaattctaggagcaatcaacttcttagccacaattaaaaacataaaaaacaaatatctctctataaaagaagttcccttattcgtctgatcagtaataactacagcagttttactgttactatcccta	Arthropoda	Arachnida			Arachnida 2	83.63
AL_unb_7	1	ttatctgcaaatattgcccatgaagggcccgctattgacttagcaatctttagtttacatcttgcaggaatttcatcaattttaggagcaattaattttatttcaactgcaataaatatacgtccctcagggatagaaactgaacaaatacctttatttgtatgagcagtaaaattaacagctattcttcttctactttcttta	Arthropoda	Insecta	Coleoptera	Curculionidae	Brachytemnus porcatus	100
AL_unb_7	1	tttagcatctatcacagctcatagagggggttcggttgacctagcaattttttctttacatctcgccggtgcttcatctatcttaggagctattaattttatttccacagtaatcaatatacgaaccataggtatatatatagaccgagtacctttatttgtatggtctgtatttatcacggcaattttattacttttatcacta	Arthropoda	Malacostraca	Amphipoda	Brevitalitridae	Talitroides topitotum	99.51
AL_unb_8	6	cctatcagacctatgagggcacagttcatattcaattgaactaacaattttctcgcttcacttagctgggctatcctcaattctaggagcaatcaacttcttagccacaattaaaaacataaaaaacaaatatctctctataaaagaagttcccttattcgtctgatcagtaataactacagcagtcttactgttactatcccta	Arthropoda	Arachnida			Arachnida 2	83.04
AL_unb_8	4	tatcagacctatgagggcacagttcatattcaattgaactaacaattttctcgcttcacttagctgggctatcctcaattctaggagcaatcaacttcttagccacaattaaaaacataaaaaacaaatatctctctataaaagaagttcccttattcgtctgatcagtaataactacagcagtcttactgttactatcccta	Arthropoda	Arachnida			Arachnida 2	83.04
AL_unb_8	1	actttcatctaatattgctcatggaggtagatcagtagatttagccatcttttcactacatttagcaggaatttcttctattttaggagctattaattttattactactattattaatataaaattaaataatttatcttttgatcaaatacctttatttgtttgagcagtaggaattactgcattcttattattattatcatta	Arthropoda	Insecta	Lepidoptera	Noctuidae	Heliothis peltigera	100
AL_unb_8	1	tctttccgcaaatgttgctcatagaggagcttcagtagatttagctatttttagacttcatttagcaggaatttcatctattttaggtgcagtaaattttattactaccgtaattaatatacgatcgacaggaataacatttgaccgcatgcctttatttgtttgatctgttgcattaacagcactattacttttattatcatta	Arthropoda	Insecta			Insecta 5	89.22
AL_unb_8	1	cttagcaagagggattgctcatgcaggagcatctgttgacttagctattttttcactacatcttgcaggtgtatcctcaattttaggtgcagtcaatttcatttccacaattatcaacataaaacctattaatatatcaccagaacaaattcctttatttgtttgatctgtaggaattactgccttactattactattatcactt	Arthropoda	Insecta	Blattodea	Ectobiidae	Phyllodromica sp.4	99
AL_unb_8	1	tttagcatcaaatatttatcataatgggccttccgtagatttagccattttttcattacatattgctggcatatcttcaattttaggagcaattaattttatttctactattattaatatacatcacaaaaatttttctacggataaaattcctttattagtttgatctattttaattacagcagttttattattattatcttta	Arthropoda	Insecta	Hymenoptera	Formicidae	Tapinoma sp.1	99.51
AL_unb_8	47	tttagcaagagggattgctcatgcaggagcatctgttgacttagctattttttcactacatcttgcaggtgtatcctcaattttaggtgcagtcaatttcatttccacaattatcaacataaaacctattaatatatcaccagaacaaattcctttatttgtttgatctgtaggaattactgccttactattactattatcactt	Arthropoda	Insecta	Blattodea	Ectobiidae	Phyllodromica sp.11	99.02
AL_unb_9	435	gttagcttctgttgttggtcatacaggaagatcaatggattttgctattttttctcttcatttagcaggagcttcttctattataggtgctgtaaattttatttctactattattaatatacgaactactggtatatctatagaaaaagttcctttgtttgtatgatctgtattgattactgctgttttattacttttatcttta	Arthropoda	Arachnida	Araneae	Thomisidae	Synema globosum	99.51
AL_unb_9	196	attatctaataatatatttcatagaggagcatcagttgatttaacaattttttcattacatttagctggagtatcctcaattttaggagctattaacttcatttcaactattattaatatacgaaataaaggtttaacaccagaacgtatacctttatttgtgtgatctgtaggaatcacagctttattattattattatcgtta	Arthropoda	Insecta	Hemiptera	Rhyparochromidae	Plinthisus brevipennis	100
GS_16_1	389	tttagcatctatcacagctcatagagggggttcggttgacctagcaattttttctttacatctcgccggtgcttcatctatcttaggagctattaattttatttccacagtaatcaatatacgaaccataggtatatatatagaccgagtacctttatttgtatggtctgtatttatcacggcaattttattacttttatcatta	Arthropoda	Malacostraca	Amphipoda	Brevitalitridae	Talitroides topitotum	100
GS_16_1	331	tctttctgatctatacggccataggtcgtactcaattgaaatatcaattttctcactacaccttgcaggagtatcttctattttaggggcaattaactttttagccacaattataaatataaaaaataaatcactaacaatagaaaaaattcccctatttgtgtgatcagtaatagcaacagccattcttcttctattatcctta	Arthropoda	Arachnida			Arachnida 1	94.15
GS_16_1	80	attaagctcaattgttgcgcattccggaggttccgttgatttagcaatttttagtttacatttagctggtatctcatctttattaggtgctataaattttattactactatttttaatatgcgcgttccaggcctttcaatgcataaactacctttatttgtttgatcggtattaataacagctttccttcttttattttcttta	Arthropoda	Insecta	Diptera	Mycetophilidae	Mycetophilidae	79.41
GS_16_1	118	ccttgcaagaggtattgcccatgccggagcatcagtggacctagccatcttctccctacaccttgcaggtgtatcttccatcctaggggcagtaaactttatctcaacaaccatcaacataaaaccaaccagcataaaacctgaacgaatcccactgttcgtatggtcagtagccattacagcccttttacttctcctatcacta	Arthropoda	Insecta	Blattodea	Termitidae	Termitidae	96.57
GS_16_1	38	tctttctgatctatacggccataggtcgtactcaattgaaatatcaattttctcactacaccttgcaggagtaccttctattttaggggcaattaactttttagccacaattataaatataaaaaataaatcactaacaatagaaaaaatttccctatttgtgtgatcagtaatagcaacagccattcttcttctattatcctta	Arthropoda	Arachnida			Arachnida 1	92.98
GS_16_10	57	tttagcatctatcacagctcatagagggggttcggttgacctagcaattttttctttacatctcgccggtgcttcatctatcttaggagctattaattttatttccacagtaatcaatatacgaaccataggtatatatatagaccgagtacctttatttgtatggtctgtatttatcacggcaattttattacttttatcatta	Arthropoda	Malacostraca	Amphipoda	Brevitalitridae	Talitroides topitotum	100
GS_16_10	262	tctctcaagaaatttagctcattcaggggcaagagtagatttagcaattttttcactacatttagcaggaatctcatcaattcttggagctattaattttatcacaacaacaattaatatacgaccaataggaataaatttagaaaaaacacaattatttgtatgatcagtaataattacagccattcttcttcttctttcttta	Arthropoda	Insecta	Hemiptera	Cicadellidae	Utecha sp.1	97.55
GS_16_10	470	tttatccaatagaatttttcatagaggagcttcagttgatataactattttttcattacatttagcaggtatctcatcaattttaggagccattaattttatctcaacaattattaatatacgacctaccggaataacactagaaaaaattcctttatttgtatgatctgttggtattactgcattactactcctattatcatta	Arthropoda	Insecta	Hemiptera	Lygaeidae	Spilostethus saxatilis	99.51
GS_16_10	33	tctctcaagaaatttagctcattcaggggcaagagtagatttagcaattttttcactacatttagcaggaatctcatcaattcttggagctattaattttatcacaacaacaattaatatacgaccaataggaataaatttagaaaaaacacaattatttgtatgatcagtaataattacagccattcttcttctcctttcttta	Arthropoda	Insecta	Hemiptera	Cicadellidae	Utecha sp.4	97.06
GS_16_10	111	tctcgcaagaaatatttctcattcgggcccttcagttgatatagctattttttctcttcatttggcgggtgcctcgtcaattttaggggcaattaattttattacaacaattattaatatacgatctattgggataggttttgaacacttgcctctttttgtttgagcagtaaaaatcactgctattcttttgcttttatctttg	Arthropoda				Arthropoda 6	93.63
GS_16_12	918	cctagcctcgaatgtatttcactctggcccctcagttgatctatctattttttctttacatattgcaggaatatcatcaattttaggtgctattaatttcatctcaacaattttaaatatacatcatattaaattatcaatagaaaaaattccattattagtttgatctattttaattaccgctattcttcttttattatctctc	Arthropoda	Insecta	Hymenoptera	Formicidae	Aphaenogaster gibbosa	100
GS_16_12	440	ctagcctcgaatgtatttcactctggcccctcagttgatctatctattttttctttacatattgcaggaatatcatcaattttaggtgctattaatttcatctcaacaattttaaatatacatcatattaaattatcaatagaaaaaattccattattagtttgatctattttaattaccgctattcttcttttattatctctc	Arthropoda	Insecta	Hymenoptera	Formicidae	Aphaenogaster gibbosa	100
GS_16_12	19	actttcaaatcaaatttttcactctggtttatcagttgatataacaattttatcccttcatttagctggaatttcctcaattataagatcattaaattttattatcacaatcctaaatataaaaccaaactcaataatactagagcatgtttcattatttgcatgaagagtattaattactacattattattattattagcacta	Arthropoda	Arachnida	Trombidiformes	Scutacaridae	Scutacaridae 1	83.08
GS_16_12	384	tagcctcgaatgtatttcactctggcccctcagttgatctatctattttttctttacatattgcaggaatatcatcaattttaggtgctattaatttcatctcaacaattttaaatatacatcatattaaattatcaatagaaaaaattccattattagtttgatctattttaattaccgctattcttcttttattatctctc	Arthropoda	Insecta	Hymenoptera	Formicidae	Aphaenogaster gibbosa	100
GS_16_13	447	attagcttctaatatttttcataatggtccctcagttgatttaactattttttctcttcatattgctggtatatcttctattctaggagctatcaattttatttcaactattataaatatacatcataaaaatttttctattgataaaattcccttacttgtatgatcaattttaatcactgcaattttattacttttatccctt	Arthropoda	Insecta	Hymenoptera	Formicidae	Lasius sp.1	100
GS_16_13	887	tttatctgcaaatattgcccatgaagggcccgctattgacttagcaatctttagtttacatcttgcaggaatttcatcaattttaggagcaattaattttatttcaactgcaataaatatacgtccctcagggatagaaactgaacaaatacctttatttgtatgagcagtaaaattaacagctattcttcttctactttcttta	Arthropoda	Insecta	Coleoptera	Curculionidae	Brachytemnus porcatus	100
GS_16_14	1	tctttccgcaaatgttgctcatagaggagcttcagtagatttagctatttttagacttcatttagcaggaatttcatctattttaggtgcagtaaattttattactaccgtaattaatatacgatcgacaggaataacatttgaccgcatgcctttatttgtttgatctgttgcattaacagcactattacttttattatcatta	Arthropoda	Insecta			Insecta 5	89.22
GS_16_14	6	tttatctgcaaatattgcccatgaaggacccgctattgatttagcaatctttagtttacatcttgcaggaatttcatcaattttaggagcaattaattttatttcaactgcaataaatatacgtccctcaggtatagaaactgaacaaatacctttatttgtatgagcagtaaaattaacagctattcttcttctactttcttta	Arthropoda	Insecta	Coleoptera	Curculionidae	Brachytemnus porcatus	99.51
GS_16_14	1	cttagcttcaaacatttttcataacggtccttctgtagacttaacaatcttttctctgcatattgcaggtatatcctcaattttaggagcaattaattttatttcaacaattcttaatatacatcataaaaatttttctattgataaaattcctttactcgtatgatcaattttaatcacagctatcttacttctattatcctta	Arthropoda	Insecta	Hymenoptera	Formicidae	Formica sp.1	100
GS_16_14	1	tttatcttctaatattgctcatggaggagcttctgttgatttatcaattttttctttacatttagctggaatttcatccattttaggagctgtaaattttattactacagtaattaatatacgatcaacaggaatcacttttgaccgaataccattatttgtatgatctgtagcaattacagctttattacttttattatcatta	Arthropoda	Insecta	Diptera	Tachinidae	Mintho rufiventris	100
GS_16_14	10	cctatcaagtaatatctcccacaatggagcctccgttgacatggcaattttctcactccacttagcaggagtttcatcaattttaggagcaatcaattttatctccactattatcaacatacgacctgaaggaatatattcagaacgaatccccctatttgtatgatcagtagctatcaccgccctactgctattattatcatta	Arthropoda	Insecta	Hemiptera	Miridae	Halticus sp.	100
GS_16_14	45	tttatctgcaaatattgcccatgaagggcccgctattgacttagcaatctttagtttacatcttgcaggaatttcatcaattttaggagcaattaattttatttcaactgcaataaatatacgtccctcagggatagaaactgaacaaatacctttatttgtatgagcagtaaaattaacagctattcttcttctactttcttta	Arthropoda	Insecta	Coleoptera	Curculionidae	Brachytemnus porcatus	100
GS_16_15	1	tttatccaataatatttctcatgcagggtcttctgttgatataactattttttctttacatttagcaggaatctcatctatcttaggagctattaattttatttcaacagctttaaatatacgaattaaaagaataaaatatgaacaaataccattatttatttgagcagtatcattaacagcattattattattattatcctta	Arthropoda	Insecta	Hymenoptera	Tenthredinidae	Aneugmenus padi	100
GS_16_17	799	tttatcttctaatattgctcatggaggagcttctgttgatttatcaattttttctttacatttagctggaatttcatccattttaggagctgtaaattttattactacagtaattaatatacgatcaacaggaatcacttttgaccgaataccattatttgtatgatctgtagcaattacagctttattacttttattatcatta	Arthropoda	Insecta	Diptera	Tachinidae	Mintho rufiventris	100
GS_16_2	112	tttagctgctaacatcgctcacaggggagcttcggtagatatagggattttttctcttcatttagcaggagcttcttctattttaggagctgtaaactttattactacagctataaatatccgcactctaaatataagcttagaccgtataactttattcgtatgatcagttcttattaccgcaattttgttacttttatcccta	Arthropoda	Malacostraca	Isopoda	Oniscidae	Oniscus sp.1	97.06
GS_16_2	529	cttagcatctaattttcatagaggagcatcaattgacctatcaattttttctcttcatattgccggaatatcttctattttaggagcaaataattttatttctaccatcctaaatatacaccataaaaaattaaccctagataaaattccccttctagtttgatctattttaattacagcaattcttctcctattatctctt	Arthropoda	Insecta	Hymenoptera	Formicidae	Tetramorium sp.5	96.52
GS_16_2	25	tctttctagaaatattgctcatggaaacccatcaatagatttagtaattttctcactacatttagcaggaatttcatctattttgggagcaatcaatttcatagctacaatcataaacctccccccaaaaataataaattgagaacaaatacctttattttcttgagctgtactaattaccgcaattcttctattactttcactt	Arthropoda	Arachnida	Trombidiformes	Trombiculidae	Trombiculidae 2	82.59
GS_16_4	1	tctttccgcaaatgttgctcatagaggagcttcagtagatttagctatttttagacttcatttagcaggaatttcatctattttaggtgcagtaaattttattactaccgtaattaatatacgatcgacaggaataacatttgaccgcatgcctttatttgtttgatctgttgcattaacagcactattacttttattatcatta	Arthropoda	Insecta			Insecta 5	89.22
GS_16_4	1	tctttctgatctatacggccataggtcgtactcaattgaaatatcaattttctcactacaccttgcaggagtatcttctattttaggggcaattaactttttagccacaattataaatataaaaaataaatcactaacaatagaaaaaattcccctatttgtgtgatcagtaatagcaacagccattcttcttctattatcctta	Arthropoda	Arachnida			Arachnida 1	94.15
GS_16_4	12	tttatctgcaaatattgcccatgaagggcccgctattgacttagcaatctttagtttacatcttgcaggaatttcatcaattttaggagcaattaattttatttcaactgcaataaatatacgtccctcagggatagaaactgaacaaatacctttatttgtatgagcagtaaaattaacagctattcttcttctactttcttta	Arthropoda	Insecta	Coleoptera	Curculionidae	Brachytemnus porcatus	100
GS_16_5	91	attagcttctaatatttttcataatggtccctcagttgatttaactattttttctcttcatattgctggtatatcttctattctaggagctatcaattttatttcaactattataaatatacatcataaaaatttttctattgataaaattcccttacttgtatgatcaattttaatcactgcaattttattacttttatccctt	Arthropoda	Insecta	Hymenoptera	Formicidae	Lasius sp.1	100
GS_16_5	1956	tttatctgcaaatattgcccatgaagggcccgctattgacttagcaatctttagtttacatcttgcaggaatttcatcaattttaggagcaattaattttatttcaactgcaataaatatacgtccctcagggatagaaactgaacaaatacctttatttgtatgagcagtaaaattaacagctattcttcttctactttcttta	Arthropoda	Insecta	Coleoptera	Curculionidae	Brachytemnus porcatus	100
GS_16_6	1	gttatctgcaggaattgcacatactggagcatctgttgatttagcaattttttctttacatttagcaggaatttcttctattttaggagctgtaaattttattactacagtaattaatatacgatctagaggaattacattagaccgaatacctttatttgtatgatctgtagtaattactgcaattttacttcttctatcttta	Arthropoda	Insecta	Diptera	Tipulidae	Tipula sp.1	92.16
GS_16_6	33	attagcttctaatatttttcataatggtccctcagttgatttaactattttttctcttcatattgctggtatatcttctattctaggagctatcaattttatttcaactattataaatatacatcataaaaatttttctattgataaaattcccttacttgtatgatcaattttaatcactgcaattttattacttttatccctt	Arthropoda	Insecta	Hymenoptera	Formicidae	Lasius sp.1	100
GS_16_6	1	attagcttctaatatttttcataatggtccctcagttgatttaactattttttctcttcatattgctggtatatcttctattctaggagctatcaattttatttcaactattataaatatacatcataaaaatttttctattgataaaattcccttacttgtatgatcaattttaatcactgcaattttattacttttatccctc	Arthropoda	Insecta	Hymenoptera	Formicidae	Lasius sp.1	100
GS_16_7	12	ttatctgcaaatattgcccatgaagggcccgctattgacttagcaatctttagtttacatcttgcaggaatttcatcaattttaggagcaattaattttatttcaactgcaataaatatacgtccctcagggatagaaactgaacaaatacctttatttgtatgagcagtaaaattaacagctattcttcttctactttcttta	Arthropoda	Insecta	Coleoptera	Curculionidae	Brachytemnus porcatus	100
GS_16_7	34	attagcaaataatatctcacacagaggagccagtgtagacatggctattttctctcttcatcttgctggtatttcttccattttaagttccattaattttatcacaacaattattaatatacgctcctatgacataaacttagaacgaattcctctatttgtatgatccgttttattaaccaccattttactattactttctctt	Arthropoda	Arachnida	Mesostigmata	Urodinychidae	Urodinychidae	83.59
GS_16_7	1023	tttatctgcaaatattgcccatgaagggcccgctattgacttagcaatctttagtttacatcttgcaggaatttcatcaattttaggagcaattaattttatttcaactgcaataaatatacgtccctcagggatagaaactgaacaaatacctttatttgtatgagcagtaaaattaacagctattcttcttctactttcttta	Arthropoda	Insecta	Coleoptera	Curculionidae	Brachytemnus porcatus	100
GS_16_9	268	ctatcagacctatgagggcacagttcatattcaattgaactaacaattttctcgcttcacttagctgggctatcctcaattctaggagcaatcaacttcttagccacaattaaaaacataaaaaacaaatatctctctataaaagaagttcccttattcgtctgatcagtaataactacagcagttttactgttactatcccta	Arthropoda	Arachnida			Arachnida 2	83.63
GS_16_9	279	tatcagacctatgagggcacagttcatattcaattgaactaacaattttctcgcttcacttagctgggctatcctcaattctaggagcaatcaacttcttagccacaattaaaaacataaaaaacaaatatctctctataaaagaagttcccttattcgtctgatcagtaataactacagcagttttactgttactatcccta	Arthropoda	Arachnida			Arachnida 2	83.63
GS_16_9	411	cctatcagacctatgagggcacagttcatattcaattgaactaacaattttctcgcttcacttagctgggctatcctcaattctaggagcaatcaacttcttagccacaattaaaaacataaaaaacaaatatctctctataaaagaagttcccttattcgtctgatcagtaataactacagcagttttactgttactatcccta	Arthropoda	Arachnida			Arachnida 2	83.63
GS_22_1	34	attggcttctgttgttggtcatcctggaggagcaatggattttgctattttttctttacatttggctggggcttcttctattataggtgcgattaattttatttctactgtaattaatatgcgaactttgtctataacgatagaaaaggttcctttatttgtttgatccgtattaattactgcggtattgttattattatcttta	Arthropoda	Arachnida	Araneae	Gnaphosidae	Callilepis concolor	99.51
GS_22_1	881	tttggctggaaacttgtttcattctggaatttcagtagatttggcaatttttagtcttcatctagcaggagtttcttcaattcttggtgctatcaatttcattaccactattcttaacatacgatcttcctcattaacattggactctgtacctttattcgtttggtcagttttgattacagcagtccttcttttgttgtcactt	Arthropoda	Arachnida	Sarcoptiformes		Sarcoptiformes 2	82.09
GS_22_11	53	tttagcatctatcacagctcatagagggggttcggttgacctagcaattttttctttacatctcgccggtgcttcatctatcttaggagctattaattttatttccacagtaatcaatatacgaaccataggtatatatatagaccgagtacctttatttgtatggtctgtatttatcacggcaattttattacttttatcatta	Arthropoda	Malacostraca	Amphipoda	Brevitalitridae	Talitroides topitotum	100
GS_22_11	1	ctatcatcaggaattgctcatgctggggcttcagtagatttagctatttttagtttacatttagctggaatttcatctattttaggagcagtaaattttattactacaattattaatatacgatctgttggaataacttttgatcgaatacctttatttgtttgatctgttggaattactgctttattattattactttcatta	Arthropoda	Insecta	Coleoptera	Carabidae	Amara aenea	100
GS_22_11	21	tttagcttctagtgtgggtcatgtaggaagatcaatggattttgctattttttctcttcatttggcaggagcttcttctattataggggctgtgaattttatttctactattattaatatacgagctgttgggataagaatagaaaaggttcctttatttgtttggtcggttttgattacagttgttttgttacttttgtcatta	Arthropoda	Arachnida	Araneae	Thomisidae	Thomisidae 2	99.51
GS_22_14	182	tctagcaaataatacatttcataggggcccttcaattgacctaaccattttttctcttcatattgctggaatatcctcaattttaggggcaattaattttatttcaacaattttaaatatacataactctaatatttctatagacaaaataccccttctagtttgatctatccttattacagctattttacttttactatcttta	Arthropoda	Insecta	Hymenoptera	Formicidae	Camponotus cruentatus	100
GS_22_15	171	tttagcatctatcacagctcatagagggggttcggttgacctagcaattttttctttacatctcgccggtgcttcatctatcttaggagctattaattttatttccacagtaatcaatatacgaaccataggtatatatatagaccgagtacctttatttgtatggtctgtatttatcacggcaattttattacttttatcatta	Arthropoda	Malacostraca	Amphipoda	Brevitalitridae	Talitroides topitotum	100
GS_22_15	126	tctttcctctaatattgcccacggaggaagatccgttgatttagcaattttttcccttcatttggcaggtatctcttctattttaggagctattaattttattaccacaattattaatatacgactaaatagtttatcttttgaccagatacctttatttatttgagcagtaggaattactgcatttttattattattatcttta	Arthropoda	Insecta	Lepidoptera	Noctuidae	Hoplodrina ambigua	100
GS_22_15	87	cctatcttccaatatttcccactctggtcctagagtagatttaactattttttctttacatttggctggtatttcatctattcttggggctattaattttatttcaactattattaatatgcgaattcagggcataaatatagataaaatacctttatttgtttgatcagtttttgttacggctattcttttaatgctttcatta	Arthropoda	Insecta	Hemiptera	Cicadellidae	Aphrodes makarovi	100
GS_22_15	28	actttctgactatacttaccacatgaacaatagtgtagatttggctattttcagtttacatttagccggtgtctcttctatcctaggggctatcaattttatcactactattgtaaacatgcggggattgaggacttctttagacaatatccctttatttgtgtgatctgtttttatcacagcaatcttattattgctttcacta	Arthropoda	Arachnida	Sarcoptiformes	Brachychthoniidae	Brachychthoniidae	83.04
GS_22_15	24	attaagcagtaatattgctcattctggtccatcagtggatttcgctatttttagtttacacattgcaggagccagctcaattataggagctattaattttatcactactattatcaatatacgtcatccaggatgtactttccacaaaataagtttatttgtatgaagtgtttttatcactgcatgattattattgttatcgtta	Arthropoda	Insecta	Coleoptera		Coleoptera 1	77.55
GS_22_15	38	tatcttctaatattgcccacggcggagcatcagttgatttagctattttcagacttcatttagctgggatttcttcaattcttggtgcaattaattttattactacaataatcaatatacgtcctgaaggaataactcttgatcgaatacctttatttgtttgagctgttacaattacagctgttcttttacttttatctctt	Arthropoda	Insecta	Coleoptera	Phalacridae	Olibrus sp.2	100
GS_22_16	26	tttatccaataatatttctcatgcagggtcttctgttgatataactattttttctttacatttagcaggaatctcatctatcttaggagctattaattttatttcaacagctttaaatatacgaattaaaagaataaaatatgaacaaataccattatttatttgagcagtatcattaacagcattattattattattatcctta	Arthropoda	Insecta	Hymenoptera	Tenthredinidae	Aneugmenus padi	100
GS_22_16	1211	tctgtcagcaaatattgctcatagaggttcctcagtagatttagctatttttagattacatatagcaggaatttcttcaattcttggtgcagtaaattttatctcaactgttatcaatatacgatcaacaggaatatcatttgatcgaataccattatttgtgtgagcagtggcaattacagctcttttacttttattatctcta	Arthropoda	Insecta	Coleoptera		Coleoptera 5	88.73
GS_22_16	386	tctttctagaaatattgctcatggaaacccatcaatagatttagtaattttctcactacatttagcaggaatttcatctattttgggagcaatcaatttcatagctacaatcataaacctccccccaaaaataataaattgagaacaaatacctttattttcttgagctgtactaattaccgcaattcttctattactttcactt	Arthropoda	Arachnida	Trombidiformes	Trombiculidae	Trombiculidae 2	82.59
GS_22_16	305	tctttcctctaacatcgctcacgcggggggatctgttgacctatctatttttagattacatctagcaggggcttcctcgattctgggagctgtaaactttatcacaactattattaatatacgaacctcaggaataacatgagaccaaattcctttatttgtttgatctgtttttttaactgctatcctgctacttttatcttta	Arthropoda	Collembola	Poduromorpha	Neanuridae	Neanuridae	90.69
GS_22_2	41	cttagcttcaaacatttttcataacggtccttctgtagacttaacaatcttttctctgcatattgcaggtatatcctcaattttaggagcaattaattttatttcaacaattcttaatatacatcataaaaatttttctattgataaaattcctttactcgtatgatcaattttaatcacagctatcttacttctattatcctta	Arthropoda	Insecta	Hymenoptera	Formicidae	Formica sp.1	100
GS_22_2	34	attagcttctaatatttttcataatggtccctcagttgatttaactattttttctcttcatattgctggtatatcttctattctaggagctatcaattttatttcaactattataaatatacatcataaaaatttttctattgataaaattcccttacttgtatgatcaattttaatcactgcaattttattacttttatccctt	Arthropoda	Insecta	Hymenoptera	Formicidae	Lasius sp.1	100
GS_22_2	31	tctttcaagaaacatcgcccatgaaggttcatctgttgatttagcaatttttagactccacatagctggagtctcatcaattctaggtgcaattaattttatttctacagtattaaatatacgaccttctggaatatctttagataaaatagctttatttatttgagctgttaaaattactgcaatcctactgttgttatcatta	Arthropoda	Insecta	Coleoptera	Curculionidae	Curculionidae 2	88.73
GS_22_2	41	ttagcttcaaacatttttcataacggtccttctgtagacttaacaatcttttctctgcatattgcaggtatatcctcaattttaggagcaattaattttatttcaacaattcttaatatacatcataaaaatttttctattgataaaattcctttactcgtatgatcaattttaatcacagctatcttacttctattatcctta	Arthropoda	Insecta	Hymenoptera	Formicidae	Formica sp.1	100
GS_22_2	1428	tctttccactcaaactttccatagaggacaatcagtagatctcacaattttctcattacacttagcaggaatttcttcaatccttggtgcaattaattttattacaactattattaatatgcgatctccatcacttacatttgaacgtatcccattatttgtatgaagagttataattacagctgtactcttacttctttctcta	Arthropoda				Arthropoda 8	86.7
GS_22_2	71	attatcaagaaatattgcacacacaggagcttctgttgacttaacaattttttcattacacctagcaggtgtgtcctcaattttaggagctattaattttattactactattattaatatacgaacccaaggaataattatagaacgaatacctttatttgtatgatcagtaaaaattacagcaatcctacttttattatcttta	Arthropoda	Arachnida	Opiliones	Phalangiidae	Phalangiidae 1	92.16
GS_22_4	33	tttatccaataatatttctcatgcagggtcttctgttgatataactattttttctttacatttagcaggaatctcatctatcttaggagctattaattttatttcaacagctttaaatatacgaattaaaagaataaaatatgaacaaataccattatttatttgagcagtatcattaacagcattattattattattatcctta	Arthropoda	Insecta	Hymenoptera	Tenthredinidae	Aneugmenus padi	100
GS_22_4	2197	tctatccaatagaattttccacagaggcgccccggtagatataaccattttttctctccacttagcaggaatttcatcaattctaggagcaattaactttatttcaacaattattaatatacgcccaactggtataacattagaaaaaattcccttatttgtttgatccgtaggaattacagccctattattacttttatccttg	Arthropoda	Insecta	Hemiptera	Lygaeidae	Horvathiolus superbus	100
GS_22_6	390	tattgcttctttagaaggtcatgctggtagatctgttgattttgctattttttctttacatttagctggtgcttcatcaattatgggggctattaattttatttctactattttaaatatacgtggttatggaataactatagaaaaggttcctttatttgtttgatctgtgcttattacagctgttttacttttattgtcttta	Arthropoda	Arachnida	Araneae	Linyphiidae	Agyneta rurestris	100
GS_22_6	62	attggcaggaaatttatttcattccgggatctcagtagacctagctatttttagacttcatttagcgggggcctcttctattttaggagctatcaatttcatcactaccattttaaatatgcggtcttcctctttgacattagactccatcccgctatttgtttgatctgtattaatcactgccgtgttattactgctttctctt	Arthropoda	Arachnida	Sarcoptiformes		Sarcoptiformes 6	85.07
GS_22_7	9	tctttctagaaatattgctcatggaaacccatcaatagatttagtaattttctcactacatttagcaggaatttcatctattttgggagcaatcaatttcatagctacaatcataaacctccccccaaaaataataaattgagaacaaatacctttattttcttgagctgtactaattaccgcaattcttctattactttcactt	Arthropoda	Arachnida	Trombidiformes	Trombiculidae	Trombiculidae 2	82.59
GS_22_7	210	tttatcatctttggatggacatggtggaagatcagtagattttgctattttttctttacatttagctggggcttcttctattataggagctgtaaattttatttctactgtaattaatatacgatcgtatggaataagaatggaaaaggttcctttatttgtatgatctgtattaattactgctgttttgttgctattatctttg	Arthropoda	Arachnida	Araneae	Theridiidae	Theridion harmsi	100
GS_unb_1	1	actctcagctggaattgcacatgccggtgcttcagttgatatagcaattttttctctccatttagctggagtttcctcaattcttggggccgttaattttattactactgtcattaatatacgatcaagaggaataactttagaccgaatacccttgttcgtttgagctgtagcaatcactgctctcttattacttctttccctc	Arthropoda	Insecta	Plecoptera	Perlodidae	Isoperla grammatica	98.03
GS_unb_1	1	attatccgcaaatatctcccataatggagcatctgtagacctagcaattttctcgctacatctagccggggtatcatcaatcctaggagcagtaaactttatctcaacaattatcaatatacgctcaataggaatatcggctgaacgaatcccactttttgtctgatcagtaggaatcactgctttattattattattatcttta	Arthropoda	Insecta	Hemiptera	Miridae	Capsodes sp.1	90.2
GS_unb_1	1	ttagcttcaggggttggtcatcctggatcagctatagattttgctattttttctttacatttggctggagcttcttctattatgggagcaattaattttatttctactattattaatatgcgtttgtttggaatgagtatggaaaggattcctttgtttgtatgatctgtatttattactgctattttattattattatcatta	Arthropoda	Arachnida	Araneae	Gnaphosidae	Nomisia exornata	98.53
GS_unb_1	1	cctatccgacctatgagggcacagttcatattcaattgaactgacaattttctcgcttcacttagctgggctatcctcaatcctaggagcaatcaacttcttagccacaattaaaaacataaaaaacaaatatctctctataaaagaagttcccttattcgtctgatcagtaataactacagcagtcttactattactatcccta	Arthropoda	Arachnida			Arachnida 2	83.63
GS_unb_10	167	ctatcagacctatgagggcacagttcatattcaattgaactaacaattttctcgcttcacttagctgggctatcctcaattctaggagcaatcaacttcttagccacaattaaaaacataaaaaacaaatatctctctataaaagaagttcccttattcgtctgatcagtaataactacagcagttttactgttactatcccta	Arthropoda	Arachnida			Arachnida 2	83.63
GS_unb_10	42	tttagcatctatcacagctcatagagggggttcggttgacctagcaattttttctttacatctcgccggtgcttcatctatcttaggagctattaattttatttccacagtaatcaatatacgaaccataggtatatatatagaccgagtacctttatttgtatggtctgtatttatcacggcaattttattacttttatcatta	Arthropoda	Malacostraca	Amphipoda	Brevitalitridae	Talitroides topitotum	100
GS_unb_10	176	tatcagacctatgagggcacagttcatattcaattgaactaacaattttctcgcttcacttagctgggctatcctcaattctaggagcaatcaacttcttagccacaattaaaaacataaaaaacaaatatctctctataaaagaagttcccttattcgtctgatcagtaataactacagcagttttactgttactatcccta	Arthropoda	Arachnida			Arachnida 2	83.63
GS_unb_10	262	cctatcagacctatgagggcacagttcatattcaattgaactaacaattttctcgcttcacttagctgggctatcctcaattctaggagcaatcaacttcttagccacaattaaaaacataaaaaacaaatatctctctataaaagaagttcccttattcgtctgatcagtaataactacagcagttttactgttactatcccta	Arthropoda	Arachnida			Arachnida 2	83.63
GS_unb_10	69	tttagctggtgttattgctcatggagggggttctgttgacttggcaattttttctttacatttggcgggggtttcttctattttaggggcaattaattttattacgactattttaaatatacgaagtcctgggataagatttgaaaagattcctttatttgtttgatcagtgggaattacggcagttttattattgttatccttg	Arthropoda	Diplopoda	Polyxenida	Polyxenidae	Polyxenus lagurus	99.02
GS_unb_11	171	tttagcatctatcacagctcatagagggggttcggttgacctagcaattttttctttacatctcgccggtgcttcatctatcttaggagctattaattttatttccacagtaatcaatatacgaaccataggtatatatatagaccgagtacctttatttgtatggtctgtatttatcacggcaattttattacttttatcatta	Arthropoda	Malacostraca	Amphipoda	Brevitalitridae	Talitroides topitotum	100
GS_unb_11	214	tttagctgctaacatcgctcacaggggagcttcggtagatatagggattttttctcttcatttagcaggagcttcttctattttaggagctgtaaactttattactacagctataaatatccgcactctaaatataagcttagaccgtataactttattcgtatgatcagttcttattaccgcaattttgttacttttatcccta	Arthropoda	Malacostraca	Isopoda	Oniscidae	Oniscus sp.1	97.06
GS_unb_11	57	tttagcttcaaatatttttcataatggtccttctgtagacttaacaattttttctctccatattgcaggtatatcatcaattttaggagcaattaattttatttcaacaattcttaatatacatcataaaaatttttctattgataaaattcctttacttgtatgatcaattttaatcacagctatcttacttctattatcctta	Arthropoda	Insecta	Hymenoptera	Formicidae	Formica sanguinea	100
GS_unb_11	36	tagcttctaatattgcacatagaggttcttcggtagacataggaattttttctcttcatctagccggagctgctgctattttatgagccgtaaattttattaccacggctgtaaatatccgtaccgggggtataagcttagaccgtgtaactttatttgtgtgatcaggtcttattaccgcaattttattacttttttctcta	Arthropoda	Malacostraca	Isopoda	Oniscidae	Oniscidae	86
GS_unb_12	1003	cttagcttcaaacatttttcataacggtccttctgtagacttaacaatcttttctctgcatattgcaggtatatcctcaattttaggagcaattaattttatttcaacaattcttaatatacatcataaaaatttttctattgataaaattcctttactcgtatgatcaattttaatcacagctatcttacttctattatcctta	Arthropoda	Insecta	Hymenoptera	Formicidae	Formica sp.1	100
GS_unb_12	1120	ttagcttcaaacatttttcataacggtccttctgtagacttaacaatcttttctctgcatattgcaggtatatcctcaattttaggagcaattaattttatttcaacaattcttaatatacatcataaaaatttttctattgataaaattcctttactcgtatgatcaattttaatcacagctatcttacttctattatcctta	Arthropoda	Insecta	Hymenoptera	Formicidae	Formica sp.1	100
GS_unb_13	868	tctttctagaaatattgctcatggaaacccatcaatagatttagtaattttctcactacatttagcaggaatttcatctattttgggagcaatcaatttcatagctacaatcataaacctccccccaaaaataataaattgagaacaaatacctttattttcttgagctgtactaattaccgcaattcttctattactttcactt	Arthropoda	Arachnida	Trombidiformes	Trombiculidae	Trombiculidae 2	82.59
GS_unb_14	31	tttagcatctatcacagctcatagagggggttcggttgacctagcaattttttctttacatctcgccggtgcttcatctatcttaggagctattaattttatttccacagtaatcaatatacgaaccataggtatatatatagaccgagtacctttatttgtatggtctgtatttatcacggcaattttattacttttatcatta	Arthropoda	Malacostraca	Amphipoda	Brevitalitridae	Talitroides topitotum	100
GS_unb_14	1	tttagcatctatcacagctcatagagggggttcggttgacccagcaattttttctttacatctcgccggtgcttcatctatcttaggagctattaattttatttccacagtaatcaatatacgaaccataggtatatatatagaccgagtacctttatttgtatggtctgtatttatcacggcaattttattacttttatcatta	Arthropoda	Malacostraca	Amphipoda	Brevitalitridae	Talitroides topitotum	100
GS_unb_14	28	cttagcttcaaacatttttcataacggtccttctgtagacttaacaatcttttctctgcatattgcaggtatatcctcaattttaggagcaattaattttatttcaacaattcttaatatacatcataaaaatttttctattgataaaattcctttactcgtatgatcaattttaatcacagctatcttacttctattatcctta	Arthropoda	Insecta	Hymenoptera	Formicidae	Formica sp.1	100
GS_unb_14	39	ttagcttcaaacatttttcataacggtccttctgtagacttaacaatcttttctctgcatattgcaggtatatcctcaattttaggagcaattaattttatttcaacaattcttaatatacatcataaaaatttttctattgataaaattcctttactcgtatgatcaattttaatcacagctatcttacttctattatcctta	Arthropoda	Insecta	Hymenoptera	Formicidae	Formica sp.1	100
GS_unb_15	730	attagcttctaatatttttcataatggtccctcagttgatttaactattttttctcttcatattgctggtatatcttctattctaggagctatcaattttatttcaactattataaatatacatcataaaaatttttctattgataaaattcccttacttgtatgatcaattttaatcactgcaattttattacttttatccctt	Arthropoda	Insecta	Hymenoptera	Formicidae	Lasius sp.1	100
GS_unb_15	559	tttatcaagaaggatgtttcattcaggtatttcagtagacttagctatttttagtttacacttagcaggagcttcttctattttaggagctattaatttcatcaccactattcttaacatgcgggtttatcccatatctttagattcaattccacttttagtttgatctatttttattacagcaattttattattactttccctt	Arthropoda	Arachnida	Sarcoptiformes		Sarcoptiformes 1	85.57
GS_unb_17	57	tttagcatctatcacagctcatagagggggttcggttgacctagcaattttttctttacatctcgccggtgcttcatctatcttaggagctattaattttatttccacagtaatcaatatacgaaccataggtatatatatagaccgagtacctttatttgtatggtctgtatttatcacggcaattttattacttttatcatta	Arthropoda	Malacostraca	Amphipoda	Brevitalitridae	Talitroides topitotum	100
GS_unb_17	83	attagcttctaatatttttcataatggtccctcagttgatttaactattttttctcttcatattgctggtatatcttctattctaggagctatcaattttatttcaactattataaatatacatcataaaaatttttctattgataaaattcccttacttgtatgatcaattttaatcactgcaattttattacttttatccctt	Arthropoda	Insecta	Hymenoptera	Formicidae	Lasius sp.1	100
GS_unb_17	15	tttatctgatatagaagcgcattcggggccagctgtagacttagcaatatttagtttgcacaccgcgggggcttctagtataatgggagcaataaattttatagttactataataaatatgagaatgcgtggtatgactttaattagggttccactatttgtatggagtattttaataaccgccgttttattattactttcttta	Arthropoda	Arachnida	Araneae		Araneae 2	71.78
GS_unb_17	244	attagccgacactggtcatgaaggaccatctattgattttgctatttttagtttacacgttgctggtgcagcctcaatagcaggtgctataaattttttaacgagcgtcgataatatgcgttctgatggttatttttatagcaaactgcctttgtttaattgagcagcttttgttacatcaattttattattattatctttg	Arthropoda	Insecta			Insecta 1	71.52
GS_unb_17	11	tctttcaacattttttcattctggtatttcagtagatttaactattttttctttacacctggcaggtgtatcatcaattttaggagcattaaattttatttctacaattttaaatttaaaaagaaaagatttaagatttgaaaaaactagactttttgtttgatcagttattttgacggctatcctattacttttatcttta	Arthropoda	Insecta	Thysanoptera	Thripidae	Anaphothrips obscurus	100
GS_unb_17	30	tttgtctagagtaacttttcatactgatttctcggtagatctagctattttttcccttcatttaggaggggtttcttctattcttagctcaatcaattttattaccacagtcttaaccatgcggttctctggcctatttagtgaacgaattcctttattcatttggtctataatagtaacttcttttttacttttattttcctta	Arthropoda	Arachnida	Trombidiformes	Eriophyidae	Eriophyidae 2	80.39
GS_unb_17	19	cttatctgccgttgaagctcactcagggtttagagtagatttagttattttttctcttcacttagctggagttaggtcaatcttgggagcgatcaactttatcactacatcaatcaatctgtgagttgagcctcgtcggtttgagttactacccctttttagatggtccgttcttatcacagcgtttcttcttcttctatcttta	Arthropoda	Insecta	Psocodea	Liposcelididae	Liposcelis bostrychophila	100
GS_unb_17	10	attaagtggcatattagcgcattcaggcggtgctgttgattttgctatttttagcttacatttagcaggcatatcatcgattttaggtgcaataaattttatggttactattttaaatatgagggtaccaggcttaaaaatgtctatgatacctctttttgtttgaagtgtttttattactgcagtgcttcttttattatcttta	Arthropoda	Insecta	Coleoptera		Coleoptera 2	93.43
GS_unb_18	2	ttagcttcaggggttggtcatcctggatcagctatagattttgctattttttctttacatttggctggagcttcttctattatgggagcaattaattttatttctactattattaatatgcgtttgtttggaatgagtatggaaaggattcctttgtttgtatgatctgtatttattactgctattttattattattatcatta	Arthropoda	Arachnida	Araneae	Gnaphosidae	Nomisia exornata	98.53
GS_unb_18	14	tttagcttctagtgtgggtcatgtaggaagatcaatggattttgctattttttctcttcatttggcaggagcttcttctattataggggctgtgaattttatttctactattattaatatacgagctgttgggataagaatagaaaaggttcctttatttgtttggtcggttttgattacagttgttttgttacttttgtcatta	Arthropoda	Arachnida	Araneae	Thomisidae	Thomisidae 2	99.51
GS_unb_18	28	tttggcttctacagttgggcattctggtggggcaatagattttgctatcttttctttgcatttagcgggggcttcttctattataggagctattaattttatttctactattattaatatacgttctgttgggatgactatagagaaggtacctttgtttgtatgatctgtttttattacggctattttattattattatcattg	Arthropoda	Arachnida	Araneae	Gnaphosidae	Poecilochroa albomaculata	100
GS_unb_19	24	tttagcatctatcacagctcatagagggggttcggttgacctagcaattttttctttacatctcgccggtgcttcatctatcttaggagctattaattttatttccacagtaatcaatatacgaaccataggtatatatatagaccgagtacctttatttgtatggtctgtatttatcacggcaattttattacttttatcatta	Arthropoda	Malacostraca	Amphipoda	Brevitalitridae	Talitroides topitotum	100
GS_unb_19	31	attagcttctaatatttttcataatggtccctcagttgatttaactattttttctcttcatattgctggtatatcttctattctaggagctatcaattttatttcaactattataaatatacatcataaaaatttttctattgataaaattcccttacttgtatgatcaattttaatcactgcaattttattacttttatccctt	Arthropoda	Insecta	Hymenoptera	Formicidae	Lasius sp.1	100
GS_unb_19	1181	tctagcaaataatacatttcataggggcccttcaattgacctaaccattttttctcttcatattgctggaatatcctcaattttaggggcaattaattttatttcaacaattttaaatatacataactctaatatttctatagacaaaataccccttctagtttgatctatccttattacagctattttacttttactatcttta	Arthropoda	Insecta	Hymenoptera	Formicidae	Camponotus cruentatus	100
GS_unb_19	48	tttatcttctaatttaaatcatgaaggtatgtctgtagatttagctattttctcattacatttagcaggtatatcttctattataggagcaattaattttatttcaacaatcataaatatacgacctaataatgttacattagaaaaaatatcattattttcatgatcaattaaaattactacaattttgttattattagctgta	Arthropoda	Insecta	Hymenoptera	Ichneumonidae	Diplazon tetragonus	100
GS_unb_19	40	tctttctgctggtattgctcatggaggagcttctgtagatttagcaattttttctttacatttagcaggaatatcatcaattttaggagctgtaaattttattacaactgttattaatatacgatctcatggaattacttatgatcgaatacctttatttgtttgatcagttgtaattacagcattattattacttttatcatta	Arthropoda	Insecta	Diptera	Syrphidae	Episyrphus sp.	100
GS_unb_2	133	tttagcatctatcacagctcatagagggggttcggttgacctagcaattttttctttacatctcgccggtgcttcatctatcttaggagctattaattttatttccacagtaatcaatatacgaaccataggtatatatatagaccgagtacctttatttgtatggtctgtatttatcacggcaattttattacttttatcatta	Arthropoda	Malacostraca	Amphipoda	Brevitalitridae	Talitroides topitotum	100
GS_unb_2	3	ttagcatctatcacagctcatagagggggttcggttgacctagcaattttttctttacatctcgccggtgcttcatctatcttaggagctattaattttatttccacagtaatcaatatacgaaccataggtatatatatagaccgagtacctttatttgtatggtctgtatttatcacggcaattttattacttttatcatta	Arthropoda	Malacostraca	Amphipoda	Brevitalitridae	Talitroides topitotum	100
GS_unb_20	1901	tctttcaaataatattgcacataataatatttcagtagacttaacaattttttctttacaccttgcaggaatctcttccattttaggagcaattaattttatttgtacaattttaaatataatacccaataacataaaaataaatcaaattcctttatttccctgatcaattttaatcacagctattctattaattttatcttta	Arthropoda	Insecta	Hemiptera	Aphididae	Euceraphis punctipennis	100
GS_unb_20	29	tctttcaaataatattgcacataataatatttcagtagacttaacaattttttctttacatttagcaggaatttcatcaatcttaggagctattaattttatttgtacaattttaaatataatacctaataatataaaattaaatcaaattccattattcccatgatctatcttaattacagcaattttattaattctatctcta	Arthropoda	Insecta	Hemiptera	Aphididae	Calaphis sp.	97.4
GS_unb_3	179	cttagcatctaacatctttcacagaggtgcatcaattgatctatcaattttttctctccatattgccggaatatcctctattataggtgcaattaattttatcgctactattataaatatacatcataaaaaattaaccttagataaaatccccttattagtttgatctattttaatcacagcaattttattactcttatctctt	Arthropoda	Insecta	Hymenoptera	Formicidae	Tetramorium sp.1	100
GS_unb_3	32	attagcttctaatatttttcataatggtccctcagttgatttaactattttttctcttcatattgctggtatatcttctattctaggagctatcaattttatttcaactattataaatatacatcataaaaatttttctattgataaaattcccttacttgtatgatcaattttaatcactgcaattttattacttttatccctt	Arthropoda	Insecta	Hymenoptera	Formicidae	Lasius sp.1	100
GS_unb_3	162	ttagcatctaacatctttcacagaggtgcatcaattgatctatcaattttttctctccatattgccggaatatcctctattataggtgcaattaattttatcgctactattataaatatacatcataaaaaattaaccttagataaaatccccttattagtttgatctattttaatcacagcaattttattactcttatctctt	Arthropoda	Insecta	Hymenoptera	Formicidae	Tetramorium sp.1	100
GS_unb_3	10	ttagcatctaacatctttcacaggggtgcatcaattgatctatcaattttttctctccatattgccggaatatcctctattataggtgcaattaattttatcgctactattataaatatacatcataaaaaattaaccttagataaaatccccttattagtttgatctattttaatcacagcaattttattactcttatctctt	Arthropoda	Insecta	Hymenoptera	Formicidae	Tetramorium sp.3	99.51
GS_unb_3	60	tctatcaaacaatcaatttcataattcttttacagtagatttaacaattttttctcttcatctagcaggtttttcatcaatttttagatcaattaattttattgtcacaattttaaatatacgaccaactaaaataacagaatctaaaatttcattatttttatgatcaattatagtaacaactatcttattaattttagcatta	Arthropoda	Arachnida	Trombidiformes	Stigmaeidae	Eustigmaeus sp.	91.67
GS_unb_3	17	tttatcatctaatattgcccatagaggaagatctgtagatttaacaattttttcattacatttagctggaatttcatcaattttaggagctattaattttattacaactattattaatatacgattaaataatatatcttttgatcaattgcctctttttgtttgatctgtaggtattacagcatttttattattattgtcatta	Arthropoda	Insecta	Lepidoptera	Geometridae	Idaea sp.	100
GS_unb_3	14	ttatcagccgggattgcccatggaggagcctcagtagacttagctattttttctcttcatttagcaggtatttcatctattttaggggcagtaaactttattacaacagttattaatatacgatccacaggtatcacatttgaccgaatacctttatttgtgtggtctgttgtaattactgctattttattacttctatctctg	Arthropoda	Insecta	Diptera	Dolichopodidae	Dolichopodidae	93.03
GS_unb_4	1	attagcttctaatatttttcataatggtccctcagttgatttaactattttttctcttcatattgctggtatatcttctattctaggagctatcaattttatttcaactattataaatatacatcataaaaatttttctattgataaaattcccttacttgtatgatcaattttaatcactgcaattttattacttttatccctt	Arthropoda	Insecta	Hymenoptera	Formicidae	Lasius sp.1	100
GS_unb_4	1	attagcatcaattgttggtcataatgggagatctgtggattttgctattttttctttacatttagcgggtgcttcttcaattatgggggctattaattttatttctacagttattaatatacggtctgtaggaatatctatagataaggttcctctatttgtatggtcagttgtaattactgctattcttttgttattatctttg	Arthropoda	Arachnida	Araneae	Salticidae	Salticus scenicus	100
GS_unb_4	1	actggctgctagtattgcacacagtggagcctctgtggatcttggtattttttcgttacatcttgctggagcctcttctattctaggggctgtaaattttattactactataattaatatacgagccgctggaattaaaatagatcgggttcctttatttgtgtgatctgtactaatcaccgctgtcttattattattatctttg	Arthropoda	Malacostraca	Isopoda	Armadillidiidae	Armadillidiidae	97.51
GS_unb_5	1699	actctcagctggaattgcacatgccggtgcttcagttgatatagcaattttttctctccatttagctggagtttcctcaattcttggggccgttaattttattactactgtcattaatatacgatcaagaggaataactttagaccgaatacccttgttcgtttgagctgtagcaatcactgctctcttattacttctttccctc	Arthropoda	Insecta	Plecoptera	Perlodidae	Isoperla grammatica	98.03
GS_unb_5	20	tttagcttctagtgtgggtcatgtaggaagatcaatggattttgctattttttctcttcatttggcaggagcttcttctattataggggctgtgaattttatttctactattattaatatacgagctgttgggataagaatagaaaaggttcctttatttgtttggtcggttttgattacagttgttttgttacttttgtcatta	Arthropoda	Arachnida	Araneae	Thomisidae	Thomisidae 2	99.51
GS_unb_6	15	tttatccaataatatttctcatgcagggtcttctgttgatataactattttttctttacatttagcaggaatctcatctatcttaggagctattaattttatttcaacagctttaaatatacgaattaaaagaataaaatatgaacaaataccattatttatttgagcagtatcattaacagcattattattattattatcctta	Arthropoda	Insecta	Hymenoptera	Tenthredinidae	Aneugmenus padi	100
GS_unb_6	1	tctctcaagaaatttagctcattcaggggcaagagtagatttagcaattttttcactacatttagcaggaatctcatcaattcttggagctattaattttatcacaacaacaattaatatacgaccaataggaataaatttagaaaaaacacaattatttgtatgatcagtaataattacagccattcttcttctcctttcttta	Arthropoda	Insecta	Hemiptera	Cicadellidae	Utecha sp.4	97.06
GS_unb_7	15	tctagcatctatcacagctcatagagggggttcggttgacctagcaattttttctttacatctcgccggtgcttcatctatcttaggagctattaattttatttccacagtaatcaatatacgaaccataggtatatatatagaccgagtacctttatttgtatggtctgtatttatcacggcaattttattacttttatcatta	Arthropoda	Malacostraca	Amphipoda	Brevitalitridae	Talitroides topitotum	100
GS_unb_7	279	tctagcaaacaatacctcacactcagggccatcagtagatatagctattttttcattacatctagctggtgcctcctctattttaggcgctattaattttattacaacaattattaatatacgatctattggaatagggtttgaacatatgcctttatttgtctgatcagtaaaaattaccgccatcctattacttttatcttta	Arthropoda	Diplopoda	Julida	Julidae	Julidae	86.27
GS_unb_7	161	cctatcatctaatcttgcccatagaggaccagctgtagattttacaatcttcagacttcatttagctggaatatcctcaatcttaggagcaattaactttattaccaccagtattaatatacgctcgccccttcttaaaccagaacgattaaccctatttacctgatcagtatcaatcactgctctactccttctactttcttta	Arthropoda	Insecta	Coleoptera	Throscidae	Trixagus leseigneuri	100
GS_unb_7	22	cttagcaggacctattgcacatagaggggcggcggtagacctggccattttctcactgcacctcgcaggcgtaagatcaattctaggtgctattaactttatcaccaccaccatcaatataaaaacacctgaaataaacatagaccaactccccctatttgtatgatctgtaataattacagcaatcttattgttattatcatta	Arthropoda	Insecta	Orthoptera	Tetrigidae	Tetrix undulata	99.02
GS_unb_7	29	tctagcaggtgctattgcccacggaggggcttccgtagatttagcaattttttcactacacctagcgggtgtatcatcaattctaggtgcagtaaattttattacaacagcaattaatatacggtcagaaagtataactttagatcaaacacctttatttgtatgatctgtagcaatcacaggcctacttctacttctttcactc	Arthropoda	Insecta	Orthoptera	Acrididae	Anacridium aegyptium	100
GS_unb_7	9	tttagcatctacggttggtcatataggaagttcaatagattttgctattttttctcttcatttggctggggcttcttctattataggtgctgtaaattttatttctactattattaatatacgaataataggaatatctatagagaaagttcctctttttgtttgatcagtattaattacggcggtattattattgctttcttta	Arthropoda	Arachnida	Araneae	Lycosidae	Pardosa hortensis	100
GS_unb_7	121	tttgagttcattaacaggacacagtggcgcgtcagttgacttggctattttttctcttcatttagcagggatatcttctatcttaggagcaattaattttattaccacgatttttaatatacgtgctccgggcataacaatggaacgggtaagtttatttgtatggtctattttggttactgtttttttattacttctttcgctt	Mollusca	Gastropoda			Gastropoda 2	84.31
GS_unb_8	1	tctttcttctggggttgggcatagaggtgcgtccatagactttgctattttttctcttcatttagctggagcttcctctattataggagctatcaattttatttctacagtagttaatatacggttggtaggggtaagaatagataaagttagattatttgtgtggtcagttctaattacggcggtgcttttattactttcttta	Arthropoda	Arachnida	Araneae	Pholcidae	Pholcus opilionoides	99.02
GS_unb_8	1	tttagcatcaagaataggtcatactgggagttctatggattttgctattttttctcttcatttagctggggcttcttctattataggtgcagtaaattttatttctactattattaatatgcgaatattaggaatatcaatagagaaggttcctttatttgtttgatcagttttaattacggctgttttattattactttcttta	Arthropoda	Arachnida	Araneae	Lycosidae	Alopecosa accentuata	99.02
GS_unb_8	1	attatccgcaaatatctcccataatggagcatctgtagacctagcaattttctcgctacatctagccggggtatcatcaatcctaggagcagtaaactttatctcaacaattatcaatatacgctcaataggaatatcggctgaacgaatcccactttttgtctgatcagtaggaatcactgctttattattattattatcttta	Arthropoda	Insecta	Hemiptera	Miridae	Capsodes sp.1	90.2
GS_unb_9	2976	tctatccaatagaattttccacagaggcgccccggtagatataaccattttttctctccacttagcaggaatttcatcaattctaggagcaattaactttatttcaacaattattaatatacgcccaactggtataacattagaaaaaattcccttatttgtttgatccgtaggaattacagccctattattacttttatccttg	Arthropoda	Insecta	Hemiptera	Lygaeidae	Horvathiolus superbus	100
MC_16_10	270	cctttcctctaatattgcacatagaggaagttcagttgatttagccatcttttcccttcatttagctggaatttcttcaattttaggagcaattaactttattacaactattattaatatacgagttagaaatatatcctttgatcaaatacctttatttgtttgagctgtaggaattacagctcttttattattattatcttta	Arthropoda	Insecta	Lepidoptera	Scythrididae	Scythris sp.	99.51
MC_16_10	785	tctttctaaccaagtattccatagaggccaatcagttgatctaacaattttttcccttcacttagcagggatttcttcaattttaggggcaattaattttattaccactatcattaatatgcgatctccctcctcttcatttgaacgaattcctctttttgtatgaagtgtccttattacagctgttttactgctcttatctctt	Arthropoda	Insecta	Lepidoptera	Geometridae	Geometridae 2	92.6
MC_16_11	1811	acttgctggagcaattgctcatggaggagcttcagtagatttaactattttttctcttcacttagcaggtatttcatccattttaggagcagtaaatttcattacaacagtaattaatatacggtcagaaagaataacattagatcaaacaccattatttgtttggtcagtagcaattactgcactattattattactttcacta	Arthropoda	Insecta	Orthoptera	Acrididae	Arcyptera tornosi	100
MC_16_11	266	tttagcttctattattggtcataatggaagttctgttgattttgcaattttttctttacatttagctggagcttcttctattatgggagctattaattttatttctacggttattaatatacgttctgttgggataagattggatagggttcctttatttgtatggtctgtggtgattacagctgtattattactattatcattg	Arthropoda	Arachnida	Araneae	Salticidae	Heliophanus cupreus	99.51
MC_16_11	53	cctttcttctaatattgcccacgggggatcttctgtcgatttagctatttttagtctacatttagctggtatttcttctattttaggagctgtaaattttatctccacagttatcaatatacgtccctacggaataagattagaccgaatccctctttttgtatgggcagttataattacagcaattttacttttactatcttta	Arthropoda	Insecta	Coleoptera	Attelabidae	Auletobius pubescens	99.02
MC_16_12	500	cctttctagaatttcctttcacagggatttttctgtagacttagctattttttctttacacttagggggagtttcctctattttaaggagtattaacttcattaccactatttttagaatacggttttcaggatttaagttagaacgtatacccctatttgtttggtctataatagtgacttcttttttacttcttttttcttta	Arthropoda	Arachnida	Trombidiformes	Eriophyidae	Eriophyidae 6	84.31
MC_16_12	12	tttagcatctacggttggtcatataggaagttctatggattttgctattttttctcttcatttagctggggcttcttctattataggagctgtaaattttatttctactattattaatatacgaatattagggatgactatggaaaaggttcctctttttgtttgatcagttttaattacagcagtattattattactttcttta	Arthropoda	Arachnida	Araneae	Lycosidae	Pardosa sp.	99.51
MC_16_12	187	ctttctagaatttcctttcacagggatttttctgtagacttagctattttttctttacacttagggggagtttcctctattttaaggagtattaacttcattaccactatttttagaatacggttttcaggatttaagttagaacgtatacccctatttgtttggtctataatagtgacttcttttttacttcttttttcttta	Arthropoda	Arachnida	Trombidiformes	Eriophyidae	Eriophyidae 5	84.31
MC_16_12	23	attatctagaagaatttctcatgctggagcatcagtagatataacaattttttctcttcatttagcaggaatttcttcaattttaggagctattaattttatttcaacaataattaatatacaaattaaaggaataaattttgaacgtatacctttatttgtatgagcagtatcattaactgctttacttttattattatcatta	Arthropoda	Insecta	Hymenoptera	Tenthredinidae	Dolerus sp.1	100
MC_16_12	20	attatctagaagaatttctcatgctggagcatcagtagatataacaattttttctcttcatttagcaggaatttcttcaattttaggagctattaattttatttcaacaataattaatatacaaattaaaggaataaattttgaacgtatacctttatttgtatgagcagtgtcattaactgctttacttttattattatcatta	Arthropoda	Insecta	Hymenoptera	Tenthredinidae	Dolerus sp.2	99.51
MC_16_12	12	tttggcttctattgttgggcataatggtagatctgtagattttgcaattttttctttacatttagctggggcttcttcaattataggggctattaattttatttctactgtaattaatatgcgatctgtaggaataactttagataaggttcctttatttgtgtgatctgtagttattacggctgtattattgttattatcttta	Arthropoda	Arachnida	Araneae	Salticidae	Aelurillus sp.	94.12
MC_16_13	1537	attagcatcaaatatcgcccatagtgggtcttcagttgacttggcaatttttagattacacttagcaggaattagatcaattttaggagctatcaattttattgcaacaatcattaatatacgaccaataaatatatccttagatcaattatctctctttacatgagcagttaaaattactgctattcttcttcttctttcactg	Arthropoda	Insecta	Coleoptera	Brentidae	Brentidae 3	83.58
MC_16_13	49	tttagcagctaatattgcacatggtggatcttctgtagatttggcaatttttagacttcatttagctggtattagatctattttaggggccgttaatttcatctctacagttattaatatacggccaattggcctttctttagatcaaatttctctttttacttgagcagtaaaaattactgcaattcttctactattatcttta	Arthropoda	Insecta	Coleoptera	Brentidae	Brentidae 2	98.04
MC_16_14	207	attatccgcaaatatctcccataatggagcatctgtagacctagcaattttctcgctacatctagccggggtatcatcaatcctaggagcagtaaactttatctcaacaattatcaatatacgctcaataggaatatcggctgaacgaatcccactttttgtctgatcagtaggaatcactgctttattattattattatcttta	Arthropoda	Insecta	Hemiptera	Miridae	Capsodes sp.1	90.2
MC_16_14	19	ttatcatctaatatcgctcacagaggagcttctgtagatttagcaatttttagtttacatttagcaggaatctcttcaattctaggagcagtaaattttattacaacagtaatcaatatacgaccccaaggaatgacatttgaccgaatacccctatttgtatgatctgtagtaatcacagcagtattattactattatcatta	Arthropoda	Insecta	Coleoptera	Tenebrionidae	Tenebrionidae 1	89.71
MC_16_16	151	attatccgcaaatatctcccataatggagcatctgtagacctagcaattttctcgctacatctagccggggtatcatcaatcctaggagcagtaaactttatctcaacaattatcaatatacgctcaataggaatatcggctgaacgaatcccactttttgtctgatcagtaggaatcactgctttattattattattatcttta	Arthropoda	Insecta	Hemiptera	Miridae	Capsodes sp.1	90.2
MC_16_16	18	cttatcaaattgtaccttccatagaggctactctgttgacactgcaattttttctctccatttagctgggatttcctctattctaggagcaattaattttattactacaattattaatatacgaagaaacttacacccaatagaaatacttcctctttttgtttgatcagttttaattacagcgttacttttattgttagcacta	Arthropoda	Insecta	Hemiptera	Psyllidae	Psyllidae 1	88.21
MC_16_16	16	ttatcaaattgtaccttccatagaggctactctgttgacactgcaattttttctctccatttagctgggatttcctctattctaggagcaattaattttattactacaattattaatatacgaagaaacttacacccaatagaaatacttcctctttttgtttgatcagttttaattacagcgttacttttattgttagcacta	Arthropoda	Insecta	Hemiptera	Psyllidae	Psyllidae 1	88.21
MC_16_16	41	attagcatcaaatatcgcccatagtgggtcttcagttgacttggcaatttttagattacacttagcaggaattagatcaattttaggagctatcaattttattgcaacaatcattaatatacgaccaataaatatatccttagatcaattatctctctttacatgagcagttaaaattactgctattcttcttcttctttcactg	Arthropoda	Insecta	Coleoptera	Brentidae	Brentidae 3	83.58
MC_16_18	1371	attatccgcaaatatctcccataatggagcatctgtagacctagcaattttctcgctacatctagccggggtatcatcaatcctaggagcagtaaactttatctcaacaattatcaatatacgctcaataggaatatcggctgaacgaatcccactttttgtctgatcagtaggaatcactgctttattattattattatcttta	Arthropoda	Insecta	Hemiptera	Miridae	Capsodes sp.1	90.2
MC_16_19	508	tctatctagatatttatttcatggtggtgtttctgttgatttaactattttttctttacatatagcaggtatttcttctattttaggagctattaattttattacaactattcttaatatacgaataaaaataatgatttttgaacgattaccattatttgtttgatcagttttaattacagcagtattattgttattatcttta	Arthropoda	Arachnida	Trombidiformes	Eupodidae	Eupodidae 1	92.65
MC_16_19	257	cttagcttcttctataggacatagtggtagagctatggattttgctattttttctttacatttggctggtgcttcttctattataggggctattaattttatttctactgtaattaatatgcgttctttagatataagtatagagaaagtacctttatttgtttgatctgtttttattacagcggtattattattattatcttta	Arthropoda	Arachnida	Araneae	Gnaphosidae	Haplodrassus signifer	99.02
MC_16_19	14	tttatcctcaaatattgctcatggaggaagatctgttgacttagcaattttttctttgcatttagctggaatttcatctattttaggagcaattaattttattacaactattattaatataaaaattaatggattatcatttgatcaaataccattatttgtgtgagctgtaggaattacagccttattattacttttatcttta	Arthropoda	Insecta	Lepidoptera	Gelechiidae	Neotelphusa cisti	100
MC_16_19	128	tttagcttctattgtaggtcataatggaagttctgttgattttgctattttttctttacatttggcaggagcatcttctattataggagctattaattttatttctacggttattaatatacgatcaattggaatatctttggataagattcctttatttgtgtgatctgtagtgattacggcagtattattattattatcatta	Arthropoda	Arachnida	Araneae	Salticidae	Salticidae 5	93.14
MC_16_19	15	gctatctacaactatctctcattctggaggatctgtagatttatcaatctttagacttcatttagctggtgcgtcctctattttaggtgctattaaccttattactacaattattaatatacgagccccagggataacatgggaccagacacctctttttgtatgatcagtgtttttgacagcaattttattactactttcacta	Arthropoda	Collembola	Symphypleona	Bourletiellidae	Bourletiellidae 1	84
MC_16_19	16	actttctactggtttttcgccaagcaatgctgtagattgtgcaatctttgctttacatttaacaggtatctcatcaattttaggatcacttaattttatagttacaatttttaatatgagagcaccgggtttaacatattcaagaatgaatttatttgtttgagctattcttataacatcatttttattaattttatcttta	Mollusca				Mollusca 1	76.83
MC_16_2	3	attagcttctaatatttttcataatggtccctcagttgatttaactattttttctcttcatattgctggtatatcttctattctaggagctatcaattttatttcaactattataaatatacatcataaaaatttttctattgataaaattcccttacttgtatgatcaattttaatcactgcaattttattacttttatccctt	Arthropoda	Insecta	Hymenoptera	Formicidae	Lasius sp.1	100
MC_16_2	48	attatccgcaaatatctcccataatggagcatctgtagacctagcaattttctcgctacatctagccggggtatcatcaatcctaggagcagtaaactttatctcaacaattatcaatatacgctcaataggaatatcggctgaacgaatcccactttttgtctgatcagtaggaatcactgctttattattattattatcttta	Arthropoda	Insecta	Hemiptera	Miridae	Capsodes sp.1	90.2
MC_16_2	97	gctatcaagtcttaaagggcatgcagggccttctgtagatttagcaattctaagtatgcatttagcaggggcttcttccattttaggttcaattaacatgatcgttacaattcttaacatgcgaccaaaaggtatgactttattccgtatgcctttatttttatgatcagtattaattacgtcagtattacttgtgctatcttta	Arthropoda	Insecta			Insecta 1	78.28
MC_16_2	51	tttgtcatcagtagaggcgcatagtggtccatcagtggatttggcgatcttctcattgcacttggcaggagcctcatcgattttgggagcagtaaactttattacaacaattatgaatatgcgagcaccaagaagaacaatgcaccgattgccattgttctgttgggcagtaagaattacagcagtattgttgttgttgtcattg	Arthropoda	Insecta	Coleoptera		Coleoptera 3	91.92
MC_16_2	11	tctcgcagctggaatcgcccacgctggtgcctctgtagatttatcaatttttagcctacatttagctggggcttcttctattttaggagcggtaaactttatcaccactattattaatatgcgaaccccaggaatatcgtgagaccaaacccctttatttgtttgatctgtatttttaacagcaattttacttcttctttcttta	Arthropoda	Collembola	Entomobryomorpha	Entomobryidae	Entomobryidae 1	87.91
MC_16_20	77	gttaagtgggattgaggcgcactctggacccgcagtcgattttggtatttttagccttcatctagctggtctgtcctcgattcttggtgcaatcaactttattgtaacaatcttcaatatgcgcgctcatggaatgcccctttacatgatgccgctattcgtttgaagtatcctaatcaccgctttcttgcttctgctttcttta	Arthropoda	Insecta			Insecta 4	79.89
MC_16_20	12	cttatcaaattgtaccttccatagaggctactctgttgacactgcaattttttctctccatttagctgggatttcctctattctaggagcaattaattttattactacaattattaatatacgaagaaacttacacccaatagaaatacttcctctttttgtttgatcagttttaattacagcgttacttttattgttagcacta	Arthropoda	Insecta	Hemiptera	Psyllidae	Psyllidae 1	88.21
MC_16_20	7	ttatcaaattgtaccttccatagaggctactctgttgacactgcaattttttctctccatttagctgggatttcctctattctaggagcaattaattttattactacaattattaatatacgaagaaacttacacccaatagaaatacttcctctttttgtttgatcagttttaattacagcgttacttttattgttagcacta	Arthropoda	Insecta	Hemiptera	Psyllidae	Psyllidae 1	88.21
MC_16_20	165	actttctactggtttttcgccaagcaatgctgtagattgtgcaatctttgctttacatttaacaggtatctcatcaattttaggatcacttaattttatagttacaatttttaatatgagagcaccgggtttaacatattcaagaatgaatttatttgtttgagctattcttataacatcatttttattaattttatcttta	Mollusca				Mollusca 1	76.83
MC_16_20	46	attggcaggaaatttatttcactccgggatctcagtagacctagctatttttagacttcatttagcgggagcttcttctattttaggagctatcaatttcatcactaccattttaaatatacgatcttcctctttaacattagactccatcccgctatttgtttgatctgtattgatcactgccatgttattgctactttctctt	Arthropoda	Arachnida	Sarcoptiformes		Sarcoptiformes 5	85.35
MC_16_3	38	ccctctcaggaaacatttcacataacggaagatgtgttgatttagcaatcttctcattacacctagcaggtgtatcatcaatcttaggggccgtaaatttcatttcaactatcttaaatatacgaccagcagggataacccttgaacgaattcccctatttgtttgatccgttgggatcactgcccttcttcttttattatcactc	Arthropoda	Insecta	Hemiptera	Miridae	Heterocordylus tibialis	100
MC_16_3	1089	cctctcaggaaacatttcacataacggaagatgtgttgatttagcaatcttctcattacacctagcaggtgtatcatcaatcttaggggccgtaaatttcatttcaactatcttaaatatacgaccagcagggataacccttgaacgaattcccctatttgtttgatccgttgggatcactgcccttcttcttttattatcactc	Arthropoda	Insecta	Hemiptera	Miridae	Heterocordylus tibialis	100
MC_16_3	516	ctctcaggaaacatttcacataacggaagatgtgttgatttagcaatcttctcattacacctagcaggtgtatcatcaatcttaggggccgtaaatttcatttcaactatcttaaatatacgaccagcagggataacccttgaacgaattcccctatttgtttgatccgttgggatcactgcccttcttcttttattatcactc	Arthropoda	Insecta	Hemiptera	Miridae	Heterocordylus tibialis	100
MC_16_3	412	actatcttcaactatttcacattctggaggatctgtagatttatcaatctttagacttcatttagctggtgcatcctctattttaggtgctattaactttattactacaattattaatatacgagccccagggataacatgagaccagacacctctttttgtatgatcggtgtttttgacagcaattttattactactttcactg	Arthropoda	Collembola	Symphypleona	Bourletiellidae	Bourletiellidae 1	85.57
MC_16_5	1	cctatcagacctatgagggcacagttcatattcaattgaactaacaattttctcgcttcacttagctgggctatcctcaattctaggagcaatcaacttcttagccacaattaaaaacataaaaaacaaatatctctctataaaagaagttcccttattcgtctgatcagtaataactacagcagtcttactgttactatcccta	Arthropoda	Arachnida			Arachnida 2	83.04
MC_16_5	1	tctttccgcaaatgttgctcatagaggagcttcagtagatttagctatttttagacttcatttagcaggaatttcatctattttaggtgcagtaaattttattactaccgtaattaatatacgatcgacaggaataacatttgaccgcatgcctttatttgtttgatctgttgcattaacagcactattacttttattatcatta	Arthropoda	Insecta			Insecta 5	89.22
MC_16_5	41	tttatcaagaaatattgctcatacaggggcatctgtagatttaacaattttttcattacacttagcaggtgtatcttcaattcttggggctattaattttattactacaattattaatatacgaacgcaaggtataattatagaacgaatacctctctttgtctgatcagtaaaaattacagctattttactcctcctatcttta	Arthropoda	Arachnida	Opiliones	Phalangiidae	Phalangium sp.	94.68
MC_16_5	1	attatctgcaggaattgcacatactggagcatctgttgatttagcaattttttctttacatttagcaggaatttcttctattttaggggctgtaaattttattactacagtaattaatatacgatctagaggaattacattagaccgaatacctttatttgtatgatctgtagtaattactgcaattttacttcttctatcttta	Arthropoda	Insecta	Diptera	Tipulidae	Tipulidae 1	97.06
MC_16_5	10	actttcatcaaatattgctcatggaggtagatcagtagatctagccattttttctttacacttagctggaatttcttctattttaggagctattaattttattactacaattattaatatacgattaaataatatatcatttgatcgtctaccattatttgtatgagccgtaggaattacagcattattattacttttatcttta	Arthropoda	Insecta	Lepidoptera	Depressariidae	Agonopterix nervosa	100
MC_16_5	42	tttatcaaacaatatatctcatgcaggagcatctgtagatttaacaattttttctttacatctagcaggaatttcatcaattttaggtgcaatcaatttcatttcaactataattaacatacgagtaaaaggaataaaatttgaacgaataccactttttatttgagcagtatcattaacagctttattactattattatcatta	Arthropoda	Insecta	Hymenoptera	Tenthredinidae	Tenthredo sp.	100
MC_16_6	1	tttatccaataatatttctcatgcagggtcttctgttgatataactattttttctttacatttagcaggaatctcatctatcttaggagctattaattttatttcaacagctttaaatatacgaattaaaagaataaaatatgaacaaataccattatttatttgagcagtatcattaacagcattattattattattatcctta	Arthropoda	Insecta	Hymenoptera	Tenthredinidae	Aneugmenus padi	100
MC_16_6	1	actttcaagaatttcctcccactcaggtccttcagttgacctaacaattttttctttacatattgctggtgtaagatcaattataggggcaattaatttcatttcaacaattatcaatatgcgaactaaaaacaattctttagataaattaccattattttgttgagcagttttaattacagcctttttactattactatcacta	Arthropoda	Insecta	Hemiptera	Delphacidae	Delphacidae	87.25
MC_16_6	1	tttagctagaaatctagcacatgcaggaccttctgttgacctggctattttttcccttcatttagccggagcctcatcaattttaggtgcaattaattttatcaccacaatcattaatatacgatgagaaggactacatttggaacgaatcccattatttgtatgggctgtatttattacagtaatccttcttctattatctcta	Annelida	Clitellata	Crassiclitellata	Lumbricidae	Lumbricidae 1	86.76
MC_16_6	1	tttagcttctattgttggtcataatggaagttctgttgattttgcaattttttctttacatttagcgggagcttcttctattataggagctattaattttatttctacagttattaatatacgttcagttggaataagattagataaggttcctttatttgtatgatctgtagtaattacagcagtattattgttattatcatta	Arthropoda	Arachnida	Araneae	Salticidae	Heliophanus kochii	98.53
MC_16_6	21	tttatcaagaaatattgctcatacaggggcatctgtagatttaacaattttttcattacacttagcaggtgtatcttcaattcttggggctattaattttattactacaattattaatatacgaacgcaaggtataattatagaacgaatacctctctttgtctgatcagtaaaaattacagctattttactcctcctatcttta	Arthropoda	Arachnida	Opiliones	Phalangiidae	Phalangium sp.	94.68
MC_16_6	1	cctttcaacaaatttttcaacaaatggttctgttgattgtgcaatatttgcacttcatttaacaggtatttcttctatattaggatctttaaattttattgtaactatatttaatatgagagcacctggattaacatactcaagattaaatctttttgtttgagcaatacttataacttcatttttattaattttgtcatta	Arthropoda	Insecta			Insecta 7	81.35
MC_16_6	57	tttatcaaacaatatatctcatgcaggagcatctgtagatttaacaattttttctttacatctagcaggaatttcatcaattttaggtgcaatcaatttcatttcaactataattaacatacgagtaaaaggaataaaatttgaacgaataccactttttatttgagcagtatcattaacagctttattactattattatcatta	Arthropoda	Insecta	Hymenoptera	Tenthredinidae	Tenthredo sp.	100
MC_16_7	2220	attatctgcaggaattgcacatactggagcatctgttgatttagcaattttttctttacatttagcaggaatttcttctattttaggggctgtaaattttattactacagtaattaatatacgatctagaggaattacattagaccgaatacctttatttgtatgatctgtagtaattactgcaattttacttcttctatcttta	Arthropoda	Insecta	Diptera	Tipulidae	Tipulidae 1	97.06
MC_16_9	2778	attatccgcaaatatctcccataatggagcatctgtagacctagcaattttctcgctacatctagccggggtatcatcaatcctaggagcagtaaactttatctcaacaattatcaatatacgctcaataggaatatcggctgaacgaatcccactttttgtctgatcagtaggaatcactgctttattattattattatcttta	Arthropoda	Insecta	Hemiptera	Miridae	Capsodes sp.1	90.2
MC_22_1	512	tttagcatctagtgtaggtcatataggaagatcaatggattttgctattttttctttacatttagcaggtgcttcttctattataggggctgtaaattttatttctactattattaatatacgagtgactgggatgactatggaaaaggtacctttatttgtttgatctgttttaattacggctattttgcttcttttatcttta	Arthropoda	Arachnida	Araneae	Thomisidae	Xysticus sp.1	96.08
MC_22_1	203	tttagcatctagtgtaggacatatgggaagatcaatagattttgctattttttctttacatttagcaggtgcttcttctattataggagctgtaaattttatttctactattattaatatacgagtaactggaataactatagaaaaggtgcctttatttgtttgatctgttttaattacggccattttacttcttttatctttg	Arthropoda	Arachnida	Araneae	Thomisidae	Thomisidae 1	96.02
MC_22_1	489	tttagcatctagtgtaggtcatataagaagatcaatggattttgctattttttctttacatttagcaggtgcttcttctattataggggctgtaaattttatttctactattattaatatacgagtgactgggatgactatggaaaaggtacctttatttgtttgatctgttttaattacggctattttgcttcttttatcttta	Arthropoda	Arachnida	Araneae	Thomisidae	Xysticus sp.2	95.59
MC_22_1	14	cttatcaaattgtaccttccatagaggctactctgttgacactgcaattttttctctccatttagctgggatttcctctattctaggagcaattaattttattactacaattattaatatacgaagaaacttacacccaatagaaatacttcctctttttgtttgatcagttttaattacagcgttacttttattgttagcacta	Arthropoda	Insecta	Hemiptera	Psyllidae	Psyllidae 1	88.21
MC_22_1	32	tttagcttctattattggtcataatggaagttctgttgattttgcaattttttctttacatttagctggagcttcttctattatgggagctattaattttatttctacggttattaatatacgttctgttgggataagattagatagggttcctttatttgtatggtctgtggtgattacagctgtattattactattatcattg	Arthropoda	Arachnida	Araneae	Salticidae	Heliophanus cupreus	100
MC_22_1	45	tctttcctcgattaggtttcattctgatctttcagtggatttcgctatcttttctcttcatttaggtggtgtatcttctattttatcttctatcaatttcattactactattttgcttcttcgtaggccagggatttctatagatcgaattcctcttttcatttggtcaatgctcgtaacttccttcttattattattctctctt	Arthropoda	Arachnida	Trombidiformes	Eriophyidae	Eriophyidae 7	76.35
MC_22_1	18	tttagcatctagtgtaggtcatataggaagatcaatggattttgctattttttctttacatttagcaggtgcttcttctattataggggctgtaaattttatttctactattattaatatacgagtaactggaataactatagaaaaggtgcctttatttgtttgatctgttttaattacggccattttacttcttttatctttg	Arthropoda	Arachnida	Araneae	Thomisidae	Thomisidae 1	97.01
MC_22_10	18	ctttatcctctaatattgcccatagaggagcttcagtagatttagcaatttttagtttacatcttgcagggatttcatctattttaggagccatcaattttattaccacagttattaatatacgtccagcaggaataactttagatcgaatacctttatttgtatgagcagtagtaattactgcaatcttattacttctatctctc	Arthropoda	Insecta	Coleoptera	Chrysomelidae	Calomicrus circumfusus	100
MC_22_10	154	tttatcaagaaatatctcccataatggagcatctgtagatatagcaatcttttcactacatttagctggtgtttcatcaatcttaggggccgtaaactttatttcaacaattatcaatatacgaccagagggaataactttagaacgaatcccattatttgtatgatcagtaggaattactgcattactactattactttccctg	Arthropoda	Insecta	Hemiptera	Miridae	Miridae 1	88.24
MC_22_10	885	tttatcctctaatattgcccatagaggagcttcagtagatttagcaatttttagtttacatcttgcagggatttcatctattttaggagccatcaattttattaccacagttattaatatacgtccagcaggaataactttagatcgaatacctttatttgtatgagcagtagtaattactgcaatcttattacttctatctctc	Arthropoda	Insecta	Coleoptera	Chrysomelidae	Calomicrus circumfusus	100
MC_22_10	19	attatctagaagaatttctcatgccggagcatcagtagatataacaattttttctcttcatttagcaggaatttcttcaattttaggagctattaattttatttcaacaataattaatatacaaattaaaggaataaattttgaacgtatacctttatttgtatgagcagtatcattaactgctttacttttattattatcatta	Arthropoda	Insecta	Hymenoptera	Tenthredinidae	Dolerus sp.3	99.51
MC_22_11	98	tttgtcatcagtagaggcgcatagtggtccatcagtggatttggcgatcttctcattgcacttggcaggagcctcatcgattttgggagcagtaaactttattacaacaattatgaatatgcgagcaccaggaagaacaatgcaccgattgccattgttctgttgggcagtaagaattacagcagtattgttgttgttgtcattg	Arthropoda	Insecta	Coleoptera		Coleoptera 3	92.42
MC_22_11	19	actatcaactacaatctctcactctgggggatcagtagatctttcaatttttagtctacatttagcaggaatttcatcaattttaggtgcaattaattttattactacaattattaacatacgatctcctggaataacatgggatcaagctcccctattcgtttgggcagtatttttaacagcaattctattattattatcacta	Arthropoda	Collembola	Symphypleona	Bourletiellidae	Bourletiellidae 2	86.76
MC_22_13	1887	tctatcatcaaatattgctcacagaggctcatctgtagatctagcaattttcagactacacttagccggaatctcatcaattcttggagcagtaaactttatttcaaccgtaattaatatacgaccaacaggaataactttagaacgtatgcctttatttgtttgggcagttgtaattacagccctactccttcttttatcctta	Arthropoda	Insecta	Coleoptera	Elateridae	Elateridae 1	98.99
MC_22_14	220	tctctcttctggaattgcccacgcgggagcttcagttgatttagctattttctcacttcacttagcaggggtttcttcaattctaggtgccgtgaattttattactacaactattaatatacgtgctccgggaatatctctcgatcaaactcccttatttgtatgagctgtagctattaccgctctactactccttctttcctta	Arthropoda	Insecta	Orthoptera	Tettigoniidae	Platycleis sp.1	100
MC_22_14	11	tctcagctaatatcgcgcatagaggttcatcagtagatttggcaatttttagtcttcatttagctggaatttcctcaattctaggagcagtaaattttatttctactgttattaacatacgatcaacaggaataacttttgaacggatacctttattcgtttgagcagttgtaatcaccgcccttcttctccttctatcgtta	Arthropoda	Insecta	Coleoptera	Elateridae	Elateridae 3	88.06
MC_22_14	382	cctctcagctaatatcgcgcatagaggttcatcagtagatttggcaatttttagtcttcatttagctggaatttcctcaattctaggagcagtaaattttatttctactgttattaacatacgatcaacaggaataacttttgaacggatacctttattcgtttgagcagttgtaatcaccgctcttcttctccttctatcgtta	Arthropoda	Insecta	Coleoptera	Elateridae	Elateridae 4	88.24
MC_22_14	16	cttatcaggagcaattgcacatagaggagcatctgtagatctagctatcttttcacttcacctagcaggtatttcatccattctaggagcagtaaattttattacaacaacaatcaatatacgatcagacagaataactttggatcaaacaccactattcgtttgatcagtagccattactgctttacttttactactatcactt	Arthropoda	Insecta	Orthoptera	Acrididae	Oedipoda sp.	100
MC_22_14	160	tctcagctaatatcgcgcatagaggttcatcagtagatttggcaatttttagtcttcatttagctggaatttcctcaattctaggagcagtaaattttatttctactgttattaacatacgatcaacaggaataacttttgaacggatacctttattcgtttgagcagttgtaatcaccgctcttcttctccttctatcgtta	Arthropoda	Insecta	Coleoptera	Elateridae	Elateridae 4	88.06
MC_22_14	68	actatcatcaggaattgcccatggaggagcttcagttgaccttgctattttttctcttcatcttgccggagtttcatcaattttaggagcagtaaactttattacaacagttattaatatgcgatcgacaggtatttcatttgatcgaatacctctatttgtatgatctgttgccattaccgcccttcttttattattatcttta	Arthropoda	Insecta	Diptera	Therevidae	Thereva sp.	93.63
MC_22_14	9	gttgtcatcagtagaggcgcatagtggtccatcagtggatttggcgatcttctcattgcacttggcaggagcctcatcgattttgggagcagtaaactttattacaacaattatgaatatgcgagcaccaggaagaacaatgcaccgattgccattgttctgttgggcagtaagaattacagcagtattgttgttgttgtcattg	Arthropoda	Insecta	Coleoptera		Coleoptera 3	92.42
MC_22_15	1	actttcatctaatattgctcatggaggtagatcagtagatttagccatcttttcactacatttagcaggaatttcttctattttaggagctattaattttattactactattattaatataaaattaaataatttatcttttgatcaaatacctttatttgtttgagcagtaggaattactgcattcttattattattatcatta	Arthropoda	Insecta	Lepidoptera	Noctuidae	Heliothis peltigera	100
MC_22_15	1	tctttccgcaaatgttgctcatagaggagcttcagtagatttagctatttttagacttcatttagcaggaatttcatctattttaggtgcagtaaattttattactaccgtaattaatatacgatcgacaggaataacatttgaccgcatgcctttatttgtttgatctgttgcattaacagcactattacttttattatcatta	Arthropoda	Insecta			Insecta 5	89.22
MC_22_15	1	tttatcatctttggatggacatggtggaagatcagtagattttgctattttttctttacatttagctggggcttcttctattataggagctgtaaattttatttctactgtaattaatatacgatcgtatggaataagaatggaaaaggttcctttatttgtatgatctgtattaattactgctgttttgttgctattatctttg	Arthropoda	Arachnida	Araneae	Theridiidae	Theridion harmsi	100
MC_22_15	1	tttagcaagagggattgctcatgcaggagcatctgttgacttagctattttttcactacatcttgcaggtgtatcctcaattttaggtgcagtcaatttcatttccacaattatcaacataaaacctattaatatatcaccagaacaaattcctttatttgtttgatctgtaggaattactgccttactattactattatcactt	Arthropoda	Insecta	Blattodea	Ectobiidae	Phyllodromica sp.11	99.02
MC_22_16	17	tctttctgctggaattgctcacggaggtgcttctgtagatttagcaattttctcacttcatttagcaggaatttcttcaattttaggagctgtaaattttattactacagttattaatatacgatcaacaggtattacctttgatcgaatacctttatttgtgtgatcagtagtaattactgctttattattacttttatcatta	Arthropoda	Insecta	Diptera	Ephydridae	Psilopa marginella	100
MC_22_16	12	attagcttctaatatttttcataatggtccctcagttgatttaactattttttctcttcatattgctggtatatcttctattctaggagctatcaattttatttcaactattataaatatacatcataaaaatttttctattgataaaattcccttacttgtatgatcaattttaatcactgcaattttattacttttatccctt	Arthropoda	Insecta	Hymenoptera	Formicidae	Lasius sp.1	100
MC_22_16	306	tttagcatctagtgtaggtcatataagaagatcaatggattttgctattttttctttacatttagcaggtgcttcttctattataggggctgtaaattttatttctactattattaatatacgagtgactgggatgactatggaaaaggtacctttatttgtttgatctgttttaattacggctattttgcttcttttatcttta	Arthropoda	Arachnida	Araneae	Thomisidae	Xysticus sp.2	95.59
MC_22_16	146	cttatcaaattgtaccttccatagaggctactctgttgacactgcaattttttctctccatttagctgggatttcctctattctaggagcaattaattttattactacaattattaatatacgaagaaacttacacccaatagaaatacttcctctttttgtttgatcagttttaattacagcgttacttttattgttagcacta	Arthropoda	Insecta	Hemiptera	Psyllidae	Psyllidae 1	88.21
MC_22_16	107	ttatcaaattgtaccttccatagaggctactctgttgacactgcaattttttctctccatttagctgggatttcctctattctaggagcaattaattttattactacaattattaatatacgaagaaacttacacccaatagaaatacttcctctttttgtttgatcagttttaattacagcgttacttttattgttagcacta	Arthropoda	Insecta	Hemiptera	Psyllidae	Psyllidae 1	88.21
MC_22_16	119	tatctgcaaatattgctcatagaggatcttctgtagacttagctatttttaggttacatttagcaggaatctcttcaattttaggggcaattaattttattaccacaattatcaacatacgacctacagggataaccttagaccgaatacctttatttgcctgagcagtattaattactgctattttacttctcctatcacta	Arthropoda	Insecta	Coleoptera	Chrysomelidae	Gonioctena olivacea	100
MC_22_16	39	tttagcatcattaattggacatataggaagatctgttgattttgctattttttctttacatttggctggagcttcatctattataggtgctgtaaattttattactactattattaatatacgtttattaggaatgagaatggaaaaagttcctttatttgtatggtcagttctaattacagcggttttattattattatcttta	Arthropoda	Arachnida	Araneae	Zodariidae	Zodarion costapratae	98.53
MC_22_17	1702	tctttcttccaatattgctcatagaggggcatcagtagacttaacaatcttttctcttcatttggctggaatttcttcaattttaggggctattaattttatcactacaattattaatatacgaataaataatatattttttgatcgaatacccctctttgtgtgatctttaaaaattacagctttacttcttcttttatctctt	Arthropoda	Insecta	Lepidoptera		Lepidoptera 2	87.75
MC_22_18	1	tctatctagatatttatttcatggtggtgtttctgttgatttaactattttttctttacatatagcaggtatttcttctattttaggagctattaattttattacaactattcttaatatacgaataaaaataatgatttttgaacgattaccattatttgtttgatcagttttaattacagcagtattattgttattatcttta	Arthropoda	Arachnida	Trombidiformes	Eupodidae	Eupodidae 1	92.65
MC_22_18	1	attatccgcaaatatctcccataatggagcatctgtagacctagcaattttctcgctacatctagccggggtatcatcaatcctaggagcagtaaactttatctcaacaattatcaatatacgctcaataggaatatcggctgaacgaatcccactttttgtctgatcagtaggaatcactgctttattattattattatcttta	Arthropoda	Insecta	Hemiptera	Miridae	Capsodes sp.1	90.2
MC_22_18	1	cttagcttcaggggttggtcatcctggatcagctatagattttgctattttttctttacatttggctggagcttcttctattatgggagcaattaattttatttctactattattaatatgcgtttgtttggaatgagtatggaaaggattcctttgtttgtatgatctgtatttattactgctattttattattattatcatta	Arthropoda	Arachnida	Araneae	Gnaphosidae	Nomisia exornata	98.53
MC_22_18	1	tctttctagaacattatctcatagaggaagatcggtagatttagctattttttctttacatttagctggaatttcatctattttaggggcagttaattttattactaccgtaattaatatacgttctacaggaatttcttttgaccgtatacccttatttgtatgagcagtagtaattactgctgtattattattattatctttg	Arthropoda	Insecta	Diptera	Bibionidae	Dilophus sp.1	91.54
MC_22_18	1	tttatcttcagggattgggcatagtgggggagggatggattttgctattttttccttacatttagctggggcttcatcaattatgggggctattaattttattactactattgtgaacatgcgtagttttgggatgactatagagcgggttccgttatttgtttgatcggtgttggtgactactattttgttgttattgtctttg	Arthropoda	Arachnida	Araneae	Gnaphosidae	Gnaphosidae	89.22
MC_22_18	1	tctatccaatagaattttccacagaggcgccccggtagatataaccattttttctctccacttagcaggaatttcatcaattctaggagcaattaactttatttcaacaattattaatatacgcccaactggtataacattagaaaaaattcccttatttgtttgatccgtaggaattacagccctattattacttttatccttg	Arthropoda	Insecta	Hemiptera	Lygaeidae	Horvathiolus superbus	100
MC_22_19	1339	tttatcttcagggattgggcatagtgggggagggatggattttgctattttttccttacatttagctggggcttcatcaattatgggggctattaattttattactactattgtgaacatgcgtagttttgggatgactatagagcgggttccgttatttgtttgatcggtgttggtgactactattttgttgttattgtctttg	Arthropoda	Arachnida	Araneae	Gnaphosidae	Gnaphosidae	89.22
MC_22_19	33	tctcgcagcaggaatcgcccacgctggtgcctctgtagatttatcaatttttagcctacatttagctggagcttcttctattttaggggcggtaaactttatcaccactattattaatatgcgaacaccagggatatcgtgagaccaaacccctttatttgtttgatctgtatttttaacagcaattttacttcttctttcttta	Arthropoda	Collembola	Entomobryomorpha	Entomobryidae	Entomobryidae 1	87.56
MC_22_19	34	tttatcaagtagaattgctcattccggagcctgtgttgatatagcaatcttttcactacacttagcaggtatttcatcaattttaggagctgtaaattttatttcaacaatctttaatatacgatcaactggaataaatttagatcgaatacctttatttgtatgggcagttttaattacagcagttctacttttattatcatta	Arthropoda	Insecta	Hemiptera	Cercopidae	Haematoloma dorsata	100
MC_22_2	223	tctctcttctggaattgcccacgcgggagcttcagttgatttagctattttctcacttcacttagcaggggtttcttcaattctaggtgccgtgaattttattactacaactattaatatacgtgctccgggaatatctctcgatcaaactcccttatttgtatgagctgtagctattaccgctctactactccttctttcctta	Arthropoda	Insecta	Orthoptera	Tettigoniidae	Platycleis sp.1	100
MC_22_2	8	tctcttctggaattgcccacgcgggagcttcagttgatttagctattttctcacttcacttagcaggggtttcttcaattctaggtgccgtgaattttattactacaactattaatatacgtgctccgggaatatctctcgatcaaactcccttatttgtatgagctgtagctattaccgctctactactccttctttcctta	Arthropoda	Insecta	Orthoptera	Tettigoniidae	Platycleis sp.1	100
MC_22_2	98	tctatctcatatttctttccatacagatttatctgtagacttagctattttctctttacatctaggaggagtttcatctattttaagtaggattaatttcatcaccacaatctttagaatacgtttctccggatttacaatagaacgtttgcctctttttgtttggtctatattggttacttctttcttattacttttttcttta	Arthropoda	Arachnida	Trombidiformes	Eriophyidae	Eriophyidae 3	83.08
MC_22_2	31	tttatcttcactggtgggtcatcctggagcttctgtggatttgagaattttttctttacatttggctggtatttcctctattttgggagctattaattttatcaccactgtttttaacatgcgtatgggcggagtaagtatagatattgtctctctcttttcctggtctgttttggtgactgccttccttcttttgttttcactc	Arthropoda	Arachnida	Sarcoptiformes	Nanorchestidae	Nanorchestidae 1	82.56
MC_22_2	20	tctttctagaacattatctcatagaggaagatcggtagatttagctattttttctttacatttagctggaatttcatctattttaggggcagttaattttattactaccgtaattaatatacgttctacaggaatttcttttgaccgtatacccttatttgtatgagcagtagtaattactgctgtattattattattatctttg	Arthropoda	Insecta	Diptera	Bibionidae	Dilophus sp.1	91.54
MC_22_2	32	tttagcttcaaatataggtcatgcgggcagagccatggattttgctattttttctttgcatttagcaggtgcttcgtctattataggagcaattaattttatttctactgtaattaatatacgttctattggaatatctatagagagggttcctttatttgtgtgatcagtatttattactgcagtattattattgttgtcttta	Arthropoda	Arachnida	Araneae	Gnaphosidae	Zelotes thorelli	98.53
MC_22_2	149	tctctcttctggaattgcccacgcgggagcttcagttgatttagctattttctcacttcacttagcaggggtttcttcaattctaggtgccgtaaactttattactaccactattaatatacgtgctccgggaatgtctcttgatcaaacccccttatttgtatgagctgtagctattaccgctctactactccttctttcctta	Arthropoda	Insecta	Orthoptera	Tettigoniidae	Platycleis sp.3	99.51
MC_22_2	71	tttatcaagaaatatcgctcatgagggatcttcagttgatttagcaattttcagtttacatatagcaggggtctcatctattttaggagcaatcaattttatttcaactgttttaaatatacgcccttcaggaatatctttagataaaatagctttatttatctgagcagtaaaaatcactgccatcttattattattatcattg	Arthropoda	Insecta	Coleoptera	Curculionidae	Hypera arator	100
MC_22_2	11	tctttcttcaggtattgctcacgctggagcttctgtccatttagccatttttttctcttcacctagccggagtttcctctattctaggggccgttaattttattactgcaaccattaacgtacgtgcccctggaatatctatagatcaaactcctttatttgcctgagccgtagctattacagctttattaattcttctctccctt	Arthropoda	Insecta	Orthoptera	Tettigoniidae	Tettigoniidae	85.78
MC_22_21	129	acttgcaggggctattgctcatggtggaagatcagttgatctagccattttttcattacatctagccggtatctcatcaattttaggagcagtaaactttattacaacagcaatcaacatgcggtcggaaagaataacactagatcaaacaccactatttgtttgatcagtagcaatcacagcactcctattactactatcatta	Arthropoda	Insecta	Orthoptera	Acrididae	Myrmeleotettix maculatus	100
MC_22_22	81	cttaagtggcattgaggctcactcaggacccgcggtcgattttggtatttttagtttacatttggcaggtgcttcttctattatgggagcaattaattttatcgtaactattgtcaatatgcgcgctctaggtatgacttactacacaatgcccttgttcgtttgatccatcctaatcaccgcgttcctgttactcctgtctttg	Arthropoda	Arachnida	Araneae		Araneae 3	94.1
MC_22_22	7	tttggcttctaatatagggcatgcagggagagctatggattttgccattttttctttgcatttggcaggagcttcatctattatgggggcaattaattttatttctactattattaatatacgttctattggaatgagaatggagaaagttcctttatttgtatgatcggtatttattacagcggtattattattattatcttta	Arthropoda	Arachnida	Araneae	Gnaphosidae	Zelotes sp.1	95.59
MC_22_22	124	tttggcttctaatatagggcatgcagggagagctatggattttgccattttttctttgcatttggcaggagcttcatctattataggggcaattaattttatttctactattattaatatacgttctattggaatgagaatggagaaagttcctttatttgtatgatcagtatttattacagcggtattattattattatcttta	Arthropoda	Arachnida	Araneae	Gnaphosidae	Zelotes sp.2	95.59
MC_22_22	24	attagcgtctattgtaggtcataatggaagttctgttgattttgctattttttctttacatttggcgggtgcttcttccattataggtgccattaattttatttctactgttattaatatacgatcagtgggaatgactttagataaggtgcctttgtttgtgtggtcagtagtaattactgctgttttattattgttgtcttta	Arthropoda	Arachnida	Araneae	Salticidae	Chalcoscirtus infimus	100
MC_22_23	256	tttagcatcaagaataggtcatactgggagttctatggattttgctattttttctcttcatttagctggggcttcttctattataggtgcagtaaattttatttctactattattaatatgcgaatattaggaatatcaatagagaaggttcctttatttgtttgatcagttttaattacggctgttttattattactttcttta	Arthropoda	Arachnida	Araneae	Lycosidae	Alopecosa accentuata	99.02
MC_22_23	206	tttagcttctattattggtcataatggaagttctgttgattttgcaattttttctttacatttagctggagcttcttctattatgggagctattaattttatttctacggttattaatatacgttctgttgggataagattggatagggttcctttatttgtatggtctgtggtgattacagctgtattattactattatcattg	Arthropoda	Arachnida	Araneae	Salticidae	Heliophanus cupreus	99.51
MC_22_23	83	tttgtcatctgtagaagcgcatagtgggccttctgttgatttggccattttttctttgcacttggcaggtgcttcatcgattttgggtgcaattaattttattactactatcgtgaatatgcgtgcaccaggaagaaccatgcaccgtttgccattgttctgttggtcagtgagaattacagctgtcttgttgttgttgtcattg	Arthropoda	Insecta	Coleoptera		Coleoptera 6	90
MC_22_24	390	attggcatctattgttgggcataatggtagttctgtagattttgctattttttctttgcatttagcgggtgcttcttcaattatgggagctattaattttatttcaacagttattaatatacgatctgttggaatatcgatggataaggttcctttatttgtgtggtcggttgtaattacagctgttcttttattgttgtctttg	Arthropoda	Arachnida	Araneae	Salticidae	Salticus sp.	99.02
MC_22_24	31	ttatcaagaaatattgcccatgaaggatcatctgttgatttagcaatttttagtcttcatatagcaggagtctcatcaattttaggagcaatcaattttatttctactgtattaaatatacgacctagaggaatatctttagataagatagctttatttatttgagcagtaaaaattactgctattcttttattattatctctg	Arthropoda	Insecta	Coleoptera	Curculionidae	Curculionidae 3	94.03
MC_22_25	1	actttcaagaatttcctcccactcaggtccttcagttgacctaacaattttttctttacatattgctggtgtaagatcaattataggggcaattaatttcatttcaacaattatcaatatgcgaactaaaaacaattctttagataaattaccattattttgttgagcagttttaattacagcctttttactattactatcacta	Arthropoda	Insecta	Hemiptera	Delphacidae	Delphacidae	87.25
MC_22_25	5	cctttctagaatttcctttcatagggatttttctgtagacttggctattttttctttacatttagggggagtttcttctattttaaggagtattaatttcattaccactatttttagaatacggttttcaggattcaagctagaacgtatacccctatttgtttggtctataatagtgacttcttttttacttcttttttcttta	Arthropoda	Arachnida	Trombidiformes	Eriophyidae	Eriophyidae 4	85.78
MC_22_26	728	tctgtcagcaggcatcgcgcatgctggggcttcagtagatctttcaattttcagcttacatttagcgggagcctcatcaatcctaggggcagtaaatttcattaccacaatcattaatatacgcacctctggaatgacttgagaccgaacacctcttttcgtttgatcagtatttctaaccgctatcctcctacttttatccctt	Arthropoda	Collembola	Entomobryomorpha		Entomobryomorpha	83.82
MC_22_26	93	tttgtcttcttttgtgggccatcctggtgtatctgtggatctaagaatcttttctctccatttagccggtatctcttctatccttggtgcaatcaactttattactactgtttttaacatgcgtataggtggtgtaagaatagatattgtttctcttttttcttggtctgttctcgttactgcttttttgttgctattctcttta	Arthropoda	Arachnida	Sarcoptiformes	Nanorchestidae	Nanorchestidae 2	82.84
MC_22_26	15	tttatcaaataatattgcacataataatatttcagtcgatttaactattttttcattacatttagcaggaatctcatcaattttaggagcaattaattttatttgtacaattctaaacataataccaaataatataaaattaaatcaaattcctcttttcccttgatcaattttaattacagctattttattaattttatcttta	Arthropoda	Insecta	Hemiptera	Aphididae	Sitobion avenae	100
MC_22_26	19	tttatcaagatcatctttccataacgatttttcggtagatttagctattttttctttacatctaggaggtgtttcttctattcttaggtctattaattttattactactattttagttatacgttttagtgggataattttggaacgaattcctttatttgtgtgatctataatagttacctcttttttattattattttctctt	Arthropoda	Arachnida	Trombidiformes	Eriophyidae	Eriophyidae 1	82.35
MC_22_27	5835	tctttctagaacattatctcatagaggaagatcggtagatttagctattttttctttacatttagctggaatttcatctattttaggggcagttaattttattactaccgtaattaatatacgttctacaggaatttcttttgaccgtatacccttatttgtatgagcagtagtaattactgctgtattattattattatctttg	Arthropoda	Insecta	Diptera	Bibionidae	Dilophus sp.1	91.54
MC_22_27	202	attatcttctaatattgcgcatggaggagcttctgttgatttagctattttttcccttcatttagcaggaatttcttcaattttaggagctgtaaattttattaccactgtaattaatatacgatcaacaggaattacatttgaccgaatacctttatttgtttgatctgtagtaattacagccttactacttctgttatcacta	Arthropoda	Insecta	Diptera	Calliphoridae	Bellardia sp.	97.06
MC_22_28	75	attatcgtcaattggagctcactcaggtggagctgtggatcttgccattttctcattgcatttaagtggtataagttcaatgcttggagctataaatttcattagtacatttataaatataagagcaaaaggtatgagtttacacaaaatacctttatttgcttggtctgtaattattacagctgtactattgttattatctctt	Arthropoda	Insecta	Diptera	Chironomidae	Chironomidae	77.11
MC_22_28	448	attatcaaataacatttcacatgcaggagcatcagtagatttaacaattttttctttacatttagcaggaatttcatcaattttaggagcaatcaatttcatttcaacaataattaatatacgagtaaaaggaataagatttgaacgtatacctttatttatttgagctgtatcactaacagctttattattattattatcacta	Arthropoda	Insecta	Hymenoptera	Tenthredinidae	Rhogogaster sp.	100
MC_22_28	291	cctttcttcaggaattgctcatgcaggagcatccgtcgatttagctatcttctcactccacttagctggagtttcttctatcctaggggcagtaaatttcattactacaactattaatatacgagcgcctggtatgtctttagatcaaactcccttatttgtttgatcagtagccattacagccctacttttattattatctcta	Arthropoda	Insecta	Orthoptera	Tettigoniidae	Lluciapomaresius asturiensis	100
MC_22_3	1358	tctttctgctggaattgctcacggaggtgcttctgtagatttagcaattttctcacttcatttagcaggaatttcttcaattttaggagctgtaaattttattactacagttattaatatacgatcaacaggtattacctttgatcgaatacctttatttgtgtgatcagtagtaattactgctttattattacttttatcatta	Arthropoda	Insecta	Diptera	Ephydridae	Psilopa marginella	100
MC_22_6	1	tttatcttctttaatagggcattctgattcttcagttgattttgccattttttcattacatatagctggtgtttcttctattttgggtgctgtaaattttattactaccattataaatatacgacctataaacataggttttgataaaattcctttatttgtttgatctgtttttgttactgttgttttattgcttttatcttta	Arthropoda	Insecta	Diptera	Cecidomyiidae	Cecidomyiidae	83.08
MC_22_6	1	attggcatctattgttgggcataatggtagttctgtagattttgctattttttctttgcatttagcgggtgcttcttcaattatgggagctattaattttatttcaacagttattaatatacgatctgttggaatatcgatggataaggttcctttatttgtgtggtcggttgtaattacagctgttcttttattgttgtctttg	Arthropoda	Arachnida	Araneae	Salticidae	Salticus sp.	99.02
MC_22_6	1	ttatcatctaatatcgctcacagaggagcttctgtagatttagcaatttttagtttacatttagcaggaatctcttcaattctaggagcagtaaattttattacaacagtaatcaatatacgaccccaaggaatgacatttgaccgaatacccctatttgtatgatctgtagtaatcacagcagtattattactattatcatta	Arthropoda	Insecta	Coleoptera	Tenebrionidae	Tenebrionidae 1	89.71
MC_22_6	2	tttagcaagagggattgctcatgcaggagcatctgttgacttagctattttttcactacatcttgcaggtgtatcctcaattttaggtgcagtcaatttcatttccacaattatcaacataaaacctattaatatatcaccagaacaaattcctttatttgtttgatctgtaggaattactgccttactattactattatcactt	Arthropoda	Insecta	Blattodea	Ectobiidae	Phyllodromica sp.11	99.02
MC_22_6	1	tctctcttctggaattgcccacgcgggagcttcagttgatttagctattttctcacttcacttagcaggggtttcttcaattctaggtgccgtaaactttattactaccactattaatatacgtgctccgggaatgtctcttgatcaaacccccttatttgtatgagctgtagctattaccgctctactactccttctttcctta	Arthropoda	Insecta	Orthoptera	Tettigoniidae	Platycleis sp.3	99.51
MC_22_7	3559	actttcaagaatttcctcccactcaggtccttcagttgacctaacaattttttctttacatattgctggtgtaagatcaattataggggcaattaatttcatttcaacaattatcaatatgcgaactaaaaacaattctttagataaattaccattattttgttgagcagttttaattacagcctttttactattactatcacta	Arthropoda	Insecta	Hemiptera	Delphacidae	Delphacidae	87.25
MC_22_8	6	attatccgcaaatatctcccataatggagcatctgtagacctagcaattttctcgctacatctagccggggtatcatcaatcctaggagcagtaaactttatctcaacaattatcaatatacgctcaataggaatatcggctgaacgaatcccactttttgtctgatcagtaggaatcactgctttattattattattatcttta	Arthropoda	Insecta	Hemiptera	Miridae	Capsodes sp.1	90.2
MC_22_8	292	tctatcctctaatattgcccatggaggtagttcagttgaccttgctattttttctttacatttagctggaatttcttcaattttaggagcaattaattttattacaacaattattaatatacgattaaataatttatcatttgaccaaatacctctatttgtttgatcggtaggtattactgcatttctcttactattatcttta	Arthropoda	Insecta	Lepidoptera	Geometridae	Isturgia miniosaria	100
MC_22_8	9	tttatcaggattacaaagtcatagtggtccaagtgtagatttagcaatttttgctttacatttatcaggaataagtagtttattaggagcaatgaattttattacaacaatattaaatatgagaagtccaggtataagattacataaattagctttatttggatgagcggtagtgattacagcggttttattattattatcatta	Arthropoda	Insecta	Coleoptera	Chrysomelidae	Gonioctena olivacea	100
MC_22_8	88	cttagccagaaatttatttcattccggcatttcagtagatttagcaatttttagtctacatcttgccggtgcctcttctatcttgggggctatcaattttatcactacaattttaaatatgcgatcttcttctttaacattagattcaattcccctctttgtatgatctgttttaattactgctgttttactattactttcatta	Arthropoda	Arachnida	Sarcoptiformes		Sarcoptiformes 4	86.27
MC_22_9	150	tctatctcatatttctttccatacagatttatctgtagacttagctattttctctctacatctaggaggagtttcatctattttaagtaggattaatttcatcaccacaatctttagaatacgtttctccggatttacaatagaacgtttgcctctttttgtttggtctatattggttacttctttcttattacttttttcttta	Arthropoda	Arachnida	Trombidiformes	Eriophyidae	Eriophyidae 3	83.58
MC_22_9	659	tctcgccggaaatctatttcattcaggaatttccgttgatttagccatcttcagactacacttagcaggtgcctcctcaattctaggagctatcaatttcatcactacaattttaaacatacgatcttcttcactaaccctagattccatccctctattcgtttgatccgtattaattacagctgtcctgttactcctatccctt	Arthropoda	Arachnida	Sarcoptiformes	Oribatulidae	Oribatulidae 1	85.78
MC_22_9	90	tttagcttcgttggttgggcatataggaagatctgtggattttgctattttttctttacatttagcaggtgcgtcttctattataggtgctgtaaattttattactactattatcaatatacgtccatgaggaataactatggaaaaagttccattatttgtatgatcagttttaattacagcagtattattattattatcatta	Arthropoda	Arachnida	Araneae	Zodariidae	Zodarion duriense	100
MC_unb_10	1	tttagcatctatcacagctcatagagggggttcggttgacctagcaattttttctttacatctcgccggtgcttcatctatcttaggagctattaattttatttccacagtaatcaatatacgaaccataggtatatatatagaccgagtacctttatttgtatggtctgtatttatcacggcaattttattacttttatcatta	Arthropoda	Malacostraca	Amphipoda	Brevitalitridae	Talitroides topitotum	100
MC_unb_10	1	attatctgcaggaattgcacatactggagcatctgttgatttagcaattttttctttacatttagcaggaatttcttctattttaggggctgtaaattttattactacagtaattaatatacgatctagaggaattacattagaccgaatacctttatttgtatgatctgtagtaattactgcaattttacttcttctatcttta	Arthropoda	Insecta	Diptera	Tipulidae	Tipulidae 1	97.06
MC_unb_10	9	actttctacaacattttcacctagcggttcagttgactgtgctatatttgcattgcatttaactggaatttcatcaatttttggctcattaaattttatcgtaactatatttaatatgcgtgcaccgggtttaacatactcaagattaaatttatttgcttgagcaatactaataacttcatttttacttattctgtcatta	Mollusca				Mollusca 2	77.22
MC_unb_11	41	tttagcttcaggggttggtcatcctggatcagctatagattttgctattttttctttacatttggctggagcttcttctattataggggcaattaattttatttctactattattaatatgcgtttgtttggaatgagtatggaaagggttcctttgtttgtatgatctgtatttattactgctattttattattattatcatta	Arthropoda	Arachnida	Araneae	Gnaphosidae	Nomisia exornata	100
MC_unb_11	1435	attggcaggaaatttatttcactccgggatctcagtagacctagctattttcagacttcatttagcgggagcctcttctattttaggagctatcaatttcatcactaccattttaaatatacgatcttcctctttaacattagattccattccactatttgtttgatctgtattaatcactgccgtgttattgctgctttctctt	Arthropoda	Arachnida	Sarcoptiformes	Ceratozetidae	Ceratozetidae 3	86.07
MC_unb_12	57	tctatcagacctatgagggcacagttcatattcaattgaactaacaattttctcgcttcacttagctgggctatcctcaattctaggagcaatcaacttcttagccacaattaaaaacataaaaaacaaatatctctctataaaagaagttcccttattcgtctgatcagtaataactacagcagttttactgttactatcccta	Arthropoda	Arachnida			Arachnida 2	83.63
MC_unb_12	997	cctttcaacaaatttttcaacaaatggttctgttgattgtgcaatatttgcacttcatttaacaggtatttcttctatattaggatctttaaattttattgtaactatatttaatatgagagcacctggattaacatactcaagattaaatctttttgtttgagcaatacttataacttcatttttattaattttgtcatta	Arthropoda	Insecta			Insecta 7	81.35
MC_unb_12	59	attggcaggaaatttatttcactccgggatctcagtagacctagctattttcagacttcatttagcgggagcctcttctattttaggagctatcaatttcatcactaccattttaaatatacgatcttcctctttaacattagattccattccactatttgtttgatctgtattaatcactgccgtgttattgctgctttctctt	Arthropoda	Arachnida	Sarcoptiformes	Ceratozetidae	Ceratozetidae 3	86.07
MC_unb_13	1209	tctatctagatatttatttcatggtggtgtttctgttgatttaactattttttctttacatatagcaggtatttcttctattttaggtgctattaattttattacaactattcttaatatacgaataaaaataatgatttttgaacgattaccattatttgtttgatcagttttaattacagcagtattattgttattatcttta	Arthropoda	Arachnida	Trombidiformes	Eupodidae	Eupodidae 1	92.16
MC_unb_13	1094	gttggcttctgtagtagggcatggaggaagatctgtggattttgctattttttctcttcatttagctggtgcttcatcaattataggagctgttaattttatttctactgttattaatatacgttcttttggaataactatggataaagttcctttatttgtttggtctgtaataattacagctgttttattattattatctctt	Arthropoda	Arachnida	Araneae	Salticidae	Pellenes sp.1	97.06
MC_unb_2	23	gttgtcatcagtagaggcgcatagtggtccatcagtggatttggcgatcttctcattgcacttggcaggagcctcatcgattttgggagcagtaaactttattacaacaattatgaatatgcgagcaccaggaagaacaatgcaccgattgccattgttctgttgggcagtaagaattacagcagtattgttgttgttgtcattg	Arthropoda	Insecta	Coleoptera		Coleoptera 3	92.42
MC_unb_2	51	tttatcttctaatattgcacacgggggtagatctgtagatttagctattttttcccttcatttagctggtatttcttcaattttaggagctattaattttatcacaacaattattaatataaaattaaataatatatcatttgatcaaatacctttatttgtttgagctgtaggaattacagcatttttattattactatcttta	Arthropoda	Insecta	Lepidoptera	Geometridae	Geometridae 1	100
MC_unb_2	56	tttatcaagaaatattgcccatgaaggatcatctgttgatttagcaatttttagtcttcatatagcaggagtatcatcaattttaggagcaatcaattttatttctactgtattaaatatacgacctaggggaatatctttagataaaatagctttatttatttgagcagtaaaaattactgctattcttttattattatctcta	Arthropoda	Insecta	Coleoptera	Curculionidae	Curculionidae 3	94.61
MC_unb_2	10	tttagcttcggttacaggtcatgctggtagtgctgttgattttgctattttttctttacatttagcgggagcatcatctattataggttctattaattttatttctactattattaatatacgatcagttggtataaaaatagataaggttcctttgtttgtatgatcagttataattactacagttttattattattatcatta	Arthropoda	Arachnida	Araneae	Philodromidae	Pulchellodromus pulchellus	100
MC_unb_3	1	attagcctccaatatttttcatagaggagcctctattgatctatctatcttttctcttcacatcgcaggtatatcctccatcctaggagctatcaactttatttctacaattattaacatacatcataaaagtttctccatagacaaaattccattattagtctgatcaatccttatcactgcaattttacttcttctttccctc	Arthropoda	Insecta	Hymenoptera	Formicidae	Formicidae	100
MC_unb_3	1	tctttccactcaaactttccatagaggacaatcagtagatctcacaattttctcattacacttagcaggaatttcttcaatccttggtgcaattaattttattacaactattattaatatgcgatctccatcacttacatttgaacgtatcccattatttgtatgaagagttataattacagctgtactcttacttctttctcta	Arthropoda				Arthropoda 8	86.7
MC_unb_4	1528	tttatcctcaaatattgctcatggaggaagatctgttgacttagcaattttttctttgcatttagctggaatttcatctattttaggagcaattaattttattacaactattattaatataaaaattaatggattatcatttgatcaaataccattatttgtgtgagctgtaggaattacagccttattattacttttatcttta	Arthropoda	Insecta	Lepidoptera	Gelechiidae	Neotelphusa cisti	100
MC_unb_5	1602	attagcatcaattgttggtcataatgggagatctgtggattttgctattttttctttacatttagcgggtgcttcttcaattatgggggctattaattttatttctacagttattaatatacggtctgtaggaatatctatagataaggttcctctatttgtatggtcagttgtaattactgctattcttttgttattatctttg	Arthropoda	Arachnida	Araneae	Salticidae	Salticus scenicus	100
MC_unb_6	1768	tcttgcaggaaatttatttcattcaggaatttctgtagatttagcaattttcaggttacatttagctggagcttcttcaattttaggggctattaattttattactactattttaaatatgcgttcttcttctataactttagactcaattcctctttttgtttgatctgttttaattacagcagtattactgctactatcttta	Arthropoda	Arachnida	Sarcoptiformes	Chamobatidae	Chamobatidae 1	88.24
MC_unb_8	1	cctatcagacctatgagggcacagttcatattcaattgaactaacaattttctcgcttcacttagctgggctatcctcaattctaggagcaatcaacttcttagccacaattaaaaacataaaaaacaaatatctctctataaaagaagttcccttattcgtctgatcagtaataactacagcagtcttactgttactatcccta	Arthropoda	Arachnida			Arachnida 2	83.04
MC_unb_9	132	tttagcatctagtgtaggtcatataggaagatcaatggattttgctattttttctttacatttagcaggtgcttcttctattataggggctgtaaattttatttctactattattaatatacgagtgactgggatgactatggaaaaggtacctttatttgtttgatctgttttaattacggctattttgcttcttttatcttta	Arthropoda	Arachnida	Araneae	Thomisidae	Xysticus sp.1	96.08
MC_unb_9	15	cctctcagctaatatcgcgcatagaggttcatcagtagatttggcaatttttagtcttcatttagctggaatttcctcaattctaggagcagtaaattttatttctactgttattaacatacgatcaacaggaataacttttgaacggatacctttattcgtttgagcagttgtaatcaccgctcttcttctccttctatcgtta	Arthropoda	Insecta	Coleoptera	Elateridae	Elateridae 4	88.24
MC_unb_9	82	attagcatcaattgttggtcataatgggagatctgtggattttgctattttttctttacatttagcgggtgcttcttcaattatgggggctattaattttatttctacagttattaatatacggtctgtaggaatatctatagataaggttcctctatttgtatggtcagttgtaattactgctattcttttgttattatctttg	Arthropoda	Arachnida	Araneae	Salticidae	Salticus scenicus	100
MC_unb_9	493	tttagcttctattgttggtcataatggaagttctgttgattttgcaattttttctttacatttagcgggagcttcttctattataggagctattaattttatttctacagttattaatatacgttcagttggaataagattagataaggttcctttatttgtatgatctgtagtaattacagcagtattattgttattatcatta	Arthropoda	Arachnida	Araneae	Salticidae	Heliophanus kochii	98.53
MC_unb_9	145	tttagcttctattattggtcataatggaagttctgttgattttgcaattttttctttacatttagctggagcttcttctattatgggggctattaattttatttctacggttattaatatacgttctgttgggataagattagatagggttcctttatttgtatggtctgtggtgattacagctgtattattactattatcattg	Arthropoda	Arachnida	Araneae	Salticidae	Heliophanus cupreus	99.51
VC_16_10	1081	tttagcaagagggattgctcatgcaggagcatctgttgacttagctattttttcactacatcttgcaggtgtatcctcaattttaggtgcagtcaatttcatttccacaattatcaacataaaacctattaatatatcaccagaacaaattcctttatttgtttgatctgtaggaattactgccttactattactattatcactt	Arthropoda	Insecta	Blattodea	Ectobiidae	Phyllodromica sp.11	99.02
VC_16_10	1640	cctatcttctaatattgcccatagaggaagatctgttgatttagctattttttctctacatttagcaggaatttcttctattttaggagctattaattttattacaacaattattaatatacgtattaataatttatcatttgatcaaatacctttatttatttgagctgttggtattacagctttacttttattattatcatta	Arthropoda	Insecta	Lepidoptera	Autostichidae	Dysspastus fallax	100
VC_16_10	635	tatcttctaatattgcccatagaggaagatctgttgatttagctattttttctctacatttagcaggaatttcttctattttaggagctattaattttattacaacaattattaatatacgtattaataatttatcatttgatcaaatacctttatttatttgagctgttggtattacagctttacttttattattatcatta	Arthropoda	Insecta	Lepidoptera	Autostichidae	Dysspastus fallax	100
VC_16_14	1432	actatcaggtcaaattgctcattatggaccatcagtagacttaactatcttttcgctacacatagcaggaatcagatcaattataggagcaattaacttcatttcaacaattataaacatacgagtaaaatcaataacaatagaaaaaacacccctattttgctgatcagttttaattacagcaatccttctactagtatcacta	Arthropoda	Insecta	Hemiptera	Issidae	Issidae 1	98.53
VC_16_14	31	cactatcaggtcaaattgctcattatggaccatcagtagacttaactatcttttcgctacacatagcaggaatcagatcaattataggagcaattaacttcatttcaacaattataaacatacgagtaaaatcaataacaatagaaaaaacacccctattttgctgatcagttttaattacagcaatccttctactagtatcacta	Arthropoda	Insecta	Hemiptera	Issidae	Issidae 1	98.53
VC_16_15	4044	actatcaggtcaaattgctcattatggaccatcagtagacttaactatcttttcgctacacatagcaggaatcagatcaattataggagcaattaacttcatttcaacaattataaacatacgagtaaaatcaataacaatagaaaaaacacccctattttgctgatcagttttaattacagcaatccttctactagtatcacta	Arthropoda	Insecta	Hemiptera	Issidae	Issidae 1	98.53
VC_16_15	57	cactatcaggtcaaattgctcattatggaccatcagtagacttaactatcttttcgctacacatagcaggaatcagatcaattataggagcaattaacttcatttcaacaattataaacatacgagtaaaatcaataacaatagaaaaaacacccctattttgctgatcagttttaattacagcaatccttctactagtatcacta	Arthropoda	Insecta	Hemiptera	Issidae	Issidae 1	98.53
VC_16_15	294	cttatcatctaatatcgctcacagaggagcttctgtagatttagcaatttttagtttacatttagcaggaatctcttcaattctaggagcagtaaattttattacaacagtaatcaatatacgaccccaaggaatgacatttgaccgaatacccctatttgtatgatctgtagtaatcaccgcagtattattactattatcatta	Arthropoda	Insecta	Coleoptera	Tenebrionidae	Tenebrionidae 1	89.22
VC_16_6	119	actttcctctaatattgcccatagaggtagatctgtagatttagcaattttctcacttcacttagctggtatttcatctattttaggagcaattaattttattactactattattaatatacgaattaatggattatcatttgatcaaatacctctttttgtttgagctgtaggaattactgctctactacttctattatcatta	Arthropoda	Insecta	Lepidoptera		Lepidoptera 3	92.16
VC_16_7	1	actatcagcaaatatctcacataatggatcatctgtagatatagcaattttttcactacacttagcaggagtatcatcaatcctaggggcagtaaatttcatctcaacaatcatcaatatacgttcagcaggaatatctgctgagcgaattccactatttgtttgatcagtaggaattactgctctattactattattatcactc	Arthropoda	Insecta	Hemiptera	Miridae	Horistus orientalis	100
VC_16_7	1	attatctaatcaaatatctcactctggaatctcagtagatttaacaattttatctttacatttagctggtgcatcctcaattataagttctttgaattttattattacaattctaaatataaaacctaaaacaatatttctagaacatattcctttatttgcctgaagagtacttctaactacaattttactacttctagcacta	Arthropoda	Arachnida	Trombidiformes	Scutacaridae	Scutacaridae 1	86.15
VC_16_7	3	tttggcttctgttgttggtcataatggaagttctgttgattttgcaattttttctttacatttagcgggagcttcttcaattataggggctattaattttatttccacagttattaatatacgttcggttggaataagattagataaagttcctttatttgtatgatctgtagtaattacggcagtattgttattattatcgtta	Arthropoda	Arachnida	Araneae	Salticidae	Heliophanus sp.8	96.08
VC_16_7	1	tctggcttctactattggtcatagtggaagatctgttgattttgctattttttctttacatttggctggagcttcatctattataggtgctattaattttatttcaactgttgttaatatacgggctgttagtataaccttagataaagtacctttatttgtttgatcagtagttattacggctgttttgttattgttgtctttg	Arthropoda	Arachnida	Araneae	Salticidae	Salticidae 2	98.51
VC_16_7	1	tttggcctcggtagtaggacatggaggtagatcagtggattttgctattttttctctacatttggctggtgcttcttctattataggggctattaattttatttccacagttattaatatacgttcttctagaataagtatagataaggttcctttgtttgtttggtctgttgtaattactgctgttttattattattatctttg	Arthropoda	Arachnida	Araneae	Salticidae	Salticidae 7	99.51
VC_16_9	122	tttagcaagagggattgctcatgcaggagcatctgttgacttagctattttttcactacatcttgcaggtgtatcctcaattttaggtgcagtcaatttcatttccacaattatcaacataaaacctattaatatatcaccagaacaaattcctttatttgtttgatctgtaggaattactgccttactattactattatcactt	Arthropoda	Insecta	Blattodea	Ectobiidae	Phyllodromica sp.11	99.02
VC_16_9	120	cttatcatctaatatcgctcacagaggagcttctgtagatttagcaatttttagtttacatttagcaggaatctcttcaattctaggagcagtaaattttattacaacagtaatcaatatacgaccccaaggaatgacatttgaccgaatacccctatttgtatgatctgtagtaatcaccgcagtattattactattatcatta	Arthropoda	Insecta	Coleoptera	Tenebrionidae	Tenebrionidae 1	89.22
VC_16_9	230	tttggcagctagaattgctcatagtggagcatctgtagatttaggaattttttctttacatcttgcaggggcttcttctattttaggggctgtaaattttattactactatcattaatatacgggtagcgggaataagaatagaccgggtgcctttgtttgtatggtctgtaataattacggcagtacttttacttttatcatta	Arthropoda	Malacostraca	Isopoda	Porcellionidae	Porcellio scaber	100
VC_16_9	67	tttatcatctaacattgcacatggaggtagctctgttgatttatcaattttttcccttcacttagctggaatttcatctattttaggagcaattaattttatcaccactattattaatatacgattaaataatatatcttttgatcaattaccattatttgtatgatctgtaggaattacagcccttttacttttattatccctt	Arthropoda	Insecta	Lepidoptera	Coleophoridae	Coleophora albicosta	100
VC_16_9	22	tttagcatctgtggtaggacatagaggaagatcagtagattttgctattttttctttacatttagctggagcttcatctattataggtgctattaattttatttctactatcattaatatgcgttcggtaggaataggaatggataaggtttcattatttgtttgatcagtattaattactgctattttattattattatcttta	Arthropoda	Arachnida	Araneae	Salticidae	Iberattus sp.	92.65
VC_22_10	9	gttggcttctattgttggacataatggaagtgctgttgattttgctattttttctttacatttagctggagcttcatccattataggggctattaatttcatttctactgttgtaaatatacgatctgtagggatatctctagataaggtacctttgtttgtatgatctgtagttattacggcagttttactattgttatcttta	Arthropoda	Arachnida	Araneae	Salticidae	Salticidae 3	91.18
VC_22_10	51	ttatctgccaatatagcccatagaggggcttctgtagatctagctatttttagcctccaccttgcaggaatctcatcaattctcggtgcagtaaattttatttcaacggtaattaacatacgatctccacaaataaaatttgatcaaatatctttgtttatttgatcagtagcaatcacagcaatccttcttttattatcttta	Arthropoda	Insecta	Coleoptera		Coleoptera 4	85.29
VC_22_10	39	tttggcttctgttgttggtcataatggaagttctgttgattttgcaattttttctttacatttagcgggagcttcttcaattataggggctattaattttatttccacagttattaatatacgttcggttggaataagattagataaagttcctttatttgtatgatctgtagtaattacggcagtattattattattatcgtta	Arthropoda	Arachnida	Araneae	Salticidae	Heliophanus sp.9	96.57
VC_22_10	6	attatctggatctgtttctcatagtggaggttcagtagatttagttatagtatccttacatcttgctggtgtaagttccttattaggagctataaacttactggctactataagtaatatgagatctggaggtttaggctatgaaagattaccattatttgtttgagctattggaattactgccgtattgttaatgttgtctttg	Arthropoda	Insecta	Odonata		Odonata 1	73.16
VC_22_11	1043	tattgcttctttagaaggtcatgctggtagatctgttgattttgctattttttctttacatttagctggtgcttcatcaattatgggggctattaattttatttctactattttaaatatacgtggttatggaataactatagaaaaggttcctttatttgtttgatctgtgcttattacagctgttttacttttattgtcttta	Arthropoda	Arachnida	Araneae	Linyphiidae	Agyneta rurestris	100
VC_22_12	15	gttggcttctattgttggacataatggaagtgctgttgattttgctattttttctttacatttagctggagcttcatccattataggggctattaatttcatttctactgttgtaaatatacgatctgtagggatatctctagataaggtacctttgtttgtatgatctgtagttattacggcagttttactattgttatcttta	Arthropoda	Arachnida	Araneae	Salticidae	Salticidae 3	91.18
VC_22_12	10	attatctggatctgtttctcatagtggaggttcagtagatttagttatagtatccttacatcttgctggtgtaagttccttattaggagctataaacttactggctactataagtaatatgagatctggaggtttaggctatgaaagattaccattatttgtttgagctattggaattactgccgtattgttaatgttgtctttg	Arthropoda	Insecta	Odonata		Odonata 1	73.16
VC_22_14	36	tttatcaagctctatttcacatagtggtgggtctgtagatttagctattgtatcattacatttagcaggtgttagttctttattaggagctataaatctattagctactgtaagtaatatgagaagcggaggactaggatacgaaagattgcctttattcgtgtgagcaatttcaattactgctgtgttattaatgttatcactg	Arthropoda				Arthropoda 7	75.5
VC_22_14	21	tttatcaagaagaatttctcatgcaggagcatctgttgatataacaattttttcacttcatttagcaggaatttcatctattttaggagcaattaacttcatttcatcaataattaatatacgtgtaaatggaataaaattagaacgaatacctttatttatttgagcagtatctctaacagctttattattattattatcatta	Arthropoda	Insecta	Hymenoptera	Tenthredinidae	Periclista sp.	94.61
VC_22_15	164	ttagcttcaggggttggtcatcctggatcagctatagattttgctattttttctttacatttggctggagcttcttctattatgggagcaattaattttatttctactattattaatatgcgtttgtttggaatgagtatggaaagggttcctttgtttgtatgatctgtatttattactgctattttattattattatcatta	Arthropoda	Arachnida	Araneae	Gnaphosidae	Nomisia exornata	99.02
VC_22_15	149	cttagcttcaggggttggtcatcctggatcagctatagattttgctattttttctttacatttggctggagcttcttctattatgggagcaattaattttatttctactattattaatatgcgtttgtttggaatgagtatggaaagggttcctttgtttgtatgatctgtatttattactgctattttattattattatcatta	Arthropoda	Arachnida	Araneae	Gnaphosidae	Nomisia exornata	99.02
VC_22_15	369	cttatcatctaatatcgctcacagaggagcttctgtagatttagcaatttttagtttacatttagcaggaatctcttcaattctaggagcagtaaattttattacaacagtaatcaatatacgaccccaaggaatgacatttgaccgaatacccctatttgtatgatctgtagtaatcaccgcagtattattactattatcatta	Arthropoda	Insecta	Coleoptera	Tenebrionidae	Tenebrionidae 1	89.22
VC_22_15	316	actttcatcaaatattgctcatggaggaagatcagtagatttagctattttttcattacatttagctggtatttcttctattttaggagctattaatttcattacaacaattattaatatacgattaaatagtctatcatttgatcaaatacctttatttatttgagctgtaggaattactgcatttttattattattatcttta	Arthropoda	Insecta	Lepidoptera	Noctuidae	Peridroma saucia	100
VC_22_17	1359	tcttgctagtattatattccacagaagcctatctgtggacttaactattttcagactacacctagcaggtatttcttccatcttaggggcaatcaatttcatttcaactttatgaaacatacgccctaaaaatataaaactagaacaaatacctttatttgcttgatcaatcctaatcactacaattcttcttctcctatccctt	Arthropoda	Arachnida	Mesostigmata	Phytoseiidae	Typhlodromus transvaalensis	100
VC_22_2	107	tttatccaataatatttctcatgcagggtcttctgttgatataactattttttctttacatttagcaggaatctcatctatcttaggagctattaattttatttcaacagctttaaatatacgaattaaaagaataaaatatgaacaaataccattatttatttgagcagtatcattaacagcattattattattattatcctta	Arthropoda	Insecta	Hymenoptera	Tenthredinidae	Aneugmenus padi	100
VC_22_2	84	tttagcatctgtggtaggacatagaggaagatcagtagattttgctattttttctttacatttagctggagcttcatctattataggtgctattaattttatttctactatcattaatatgcgttcggtaggaataggaatggataaggtttcattatttgtttgatcagtattaattactgctattttattattattatcttta	Arthropoda	Arachnida	Araneae	Salticidae	Iberattus sp.	92.65
VC_22_2	803	actttcatctaatatcgcccatggtggaagatctgttgatttagctattttttctttacatttagctggaatttcatcaattttaggagcaattaattttattacaacaattattaatatacgattaaatagtttatcttttgatcaaatacctttatttatctgagctgttggaattacagctttccttttattactttcttta	Arthropoda	Insecta	Lepidoptera	Noctuidae	Autographa gamma	100
VC_22_2	35	tctatccacaactatctcacattctgggggatttgtagatttatcaatctttagacttcatttggctggtgcatcatctattttaggtgctattaactttattactacaattattaatatacgagcaccagggataacatgagaccagacgcctctttttgtgtgatcggtatttttgacagcaattttattactactttcacta	Arthropoda	Collembola	Symphypleona	Bourletiellidae	Bourletiellidae 3	85.48
VC_22_3	2115	tttagcatctagtgtaggtcatataggaagatcaatggattttgctattttttctttacatttagcaggtgcttcttctattataggggctgtaaattttatttctactattattaatatacgagtgactgggatgactatggaaaaggtacctttatttgtttgatctgttttaattacggctattttgcttcttttatcttta	Arthropoda	Arachnida	Araneae	Thomisidae	Xysticus sp.1	96.08
VC_22_3	586	cttatcatctaatatcgctcacagaggagcttctgtagatttagcaatttttagtttacatttagcaggaatctcttcaattctaggagcagtaaattttattacaacagtaatcaatatacgaccccaaggaatgacatttgaccgaatacccctatttgtatgatctgtagtaatcaccgcagtattattactattatcatta	Arthropoda	Insecta	Coleoptera	Tenebrionidae	Tenebrionidae 1	89.22
VC_22_4	648	attatctaatcaaatatctcactctggaatctcagtagatttaacaattttatctttacatttagctggtgcatcctcaattataagttctttgaattttattattacaattctaaatataaaacctaaaacaatatttctagaacatattcctttatttgcctgaagagtacttctaactacaattttactacttctagcacta	Arthropoda	Arachnida	Trombidiformes	Scutacaridae	Scutacaridae 1	86.15
VC_22_4	98	tttggcctcggtagtaggacatggaggtagatcagtggattttgctattttttctctacatttggctggtgcttcttctattataggggctattaattttatttccacagttattaatatacgttcttctagaataagtatagataaggttcctttgtttgtttggtctgttgtaattactgctgttttattattattatctttg	Arthropoda	Arachnida	Araneae	Salticidae	Salticidae 7	99.51
VC_22_4	365	cctatcagacctatgaggacacagttcatattcaattgaactaacaattttctcgcttcacttagctgggctatcctcaattctaggagcaatcaacttcttagccacaattaaaaacataaaaaacaaatatctctctataaaagaagttcccttattcgtctgatcagtaataactacagcagtcttactattactatcccta	Arthropoda	Arachnida			Arachnida 2	83.04
VC_22_4	3633	actatcatcaaatattgctcatgggggtagctctgtagatttagctattttctcccttcatttagctggaatttcttctattttaggggctattaacttcattacaacaattattaatatacgattgaataacctatcttttgatcaaatacccctatttatttgagctgtgggaattactgcatttttattattactatcttta	Arthropoda	Insecta	Lepidoptera	Noctuidae	Polymixis xanthomista	100
VC_22_5	1063	tttatcagcaaatattgctcatgaaggatcttctgttgacttagcaatttttagtcttcatatagctggagtgtcctcaattttaggggctattaattttatttctacagtaatcaatatacgaccgtccggaatatcccccgatcgtatatctctttttatttgagcagtaaaaattacagctgtattattacttttatcttta	Arthropoda	Insecta	Coleoptera	Curculionidae	Brachyderes sp.3	89.22
VC_22_5	4141	actttcatcaaatattgctcatggaggaagatcagtagatttagctattttttcattacatttagctggtatttcttctattttaggagctattaatttcattacaacaattattaatatacgattaaatagtctatcatttgatcaaatacctttatttatttgagctgtaggaattactgcatttttattattattatcttta	Arthropoda	Insecta	Lepidoptera	Noctuidae	Peridroma saucia	100
VC_22_5	985	tttatcaagaagaatttctcatgcaggagcatcaatagatataacaattttttctttacatttagcaggaatctcatcaatcctaggagctattaattttatttcaacaataattaatatacgagtaaaaggaataaaatttgaacaaataccattgtttatttgagcagtttcattaactgctctattattgcttttatcatta	Arthropoda	Insecta	Hymenoptera	Tenthredinidae	Monophadnoides ruficruris	100
VC_22_6	5157	attatctaacaatattaatcatgaaggaatatcagttgatttaagaattttttctttacatttagctggtgcatcttctattataggagccattaattttttatccacaatttgaaatataaaaattaaaggtttattaatagatcaattatcattatttacttgatcaattaatattacaacaattttacttttattagcagta	Arthropoda	Insecta	Hymenoptera	Ichneumonidae	Ichneumonidae 4	86.87
VC_22_8	1	tatcagacctatgagggcacagttcatattcaattgaactaacaattttctcgcttcacttagctgggctatcctcaattctaggagcaatcaacttcttagccacaattaaaaacataaaaaacaaatatctctctataaaagaagttcccttattcgtctgatcagtaataactacagcagttttactgttactatcccta	Arthropoda	Arachnida			Arachnida 2	83.63
VC_22_8	1	attatccgcaaatatctcccataatggagcatctgtagacctagcaattttctcgctacatctagccggggtatcatcaatcctaggagcagtaaactttatctcaacaattatcaatatacgctcaataggaatatcggctgaacgaatcccactttttgtctgatcagtaggaatcactgctttattattattattatcttta	Arthropoda	Insecta	Hemiptera	Miridae	Capsodes sp.1	90.2
VC_22_8	1	actatcaggtcaaattgctcattatggaccatcagtagacttaactatcttttcgctacacatagcaggaatcagatcaattataggagcaattaacttcatttcaacaattataaacatacgagtaaaatcaataacaatagaaaaaacacccctattttgctgatcagttttaattacagcaatccttctactagtatcacta	Arthropoda	Insecta	Hemiptera	Issidae	Issidae 1	98.53
VC_22_9	19	tctttctaaccaagtattccacagtgggcaatcagttgacttaaccattttttcattacacttagctggaatttcctcaatccttggggcaattaattttattactactatctttaatatacgatccccatctttttcttttgaacgtattcctctttttgtctgaagagtattaattacagcagtgttacttttactatcctta	Arthropoda	Insecta			Insecta 9	79.7
VC_22_9	237	gttggcttctattgttggacataatggaagtgctgttgattttgctattttttctttacatttagctggagcttcatccattataggggctattaatttcatttctactgttgtaaatatacgatctgtagggatatctctagataaggtacctttgtttgtatgatctgtagttattacggcagttttactattgttatcttta	Arthropoda	Arachnida	Araneae	Salticidae	Salticidae 3	91.18
VC_22_9	65	tttggcttctgttgttggtcataatggaagttctgttgattttgcaattttttctttacatttagcgggagcttcttcaattataggggctattaattttatttccacagttattaatatacgttcggttggaataagattagataaagttcctttatttgtatgatctgtagtaattacggcagtattattattattatcgtta	Arthropoda	Arachnida	Araneae	Salticidae	Heliophanus sp.9	96.57
VC_unb_1	22	acttgcaggagcaattgcccacgggggagcatcggtagacttagctattttctcactacaccttgctggtgtatcttcaatcctaggagcagtaaattttattacaacagcaattaatatacgatcagagagtataaccttagatcaaacaccattatttgtttgatcggtagccattacagcactattattactcctatcatta	Arthropoda	Insecta	Orthoptera	Acrididae	Calliptamus barbarus	100
VC_unb_1	7	attatccgcaaatatctcccataatggagcatctgtagacctagcaattttctcgctacatctagccggggtatcatcaatcctaggagcagtaaactttatctcaacaattatcaatatacgctcaataggaatatcggctgaacgaatcccactttttgtctgatcagtaggaatcactgctttattattattattatcttta	Arthropoda	Insecta	Hemiptera	Miridae	Capsodes sp.1	90.2
VC_unb_1	127	tttagcatcaagaataggtcatataggaagatctatagattttgctattttttctcttcatttagctggggcttcttctattataggggctgtaaattttatttctactattattaatatacgaatattgggaatatcaatagaaaaggttcctttatttgtttgatcagttttaattacagctgttttattattgctttcttta	Arthropoda	Arachnida	Araneae	Lycosidae	Alopecosa albofasciata	100
VC_unb_10	1	actatcaggtcaaattgctcattatggaccatcagtagacttaactatcttttcgctacacatagcaggaatcagatcaattataggagcaattaacttcatttcaacaattataaacatacgagtaaaatcaataacaatagaaaaaacacccctattttgctgatcagttttaattacagcaatccttctactagtatcacta	Arthropoda	Insecta	Hemiptera	Issidae	Issidae 1	98.53
VC_unb_10	1	cactatcaggtcaaattgctcattatggaccatcagtagacttaactatcttttcgctacacatagcaggaatcagatcaattataggagcaattaacttcatttcaacaattataaacatacgagtaaaatcaataacaatagaaaaaacacccctattttgctgatcagttttaattacagcaatccttctactagtatcacta	Arthropoda	Insecta	Hemiptera	Issidae	Issidae 1	98.53
VC_unb_11	900	gttatctgcaggaattgcacatactggggcatctgttgatttagcaattttttctctacatttagcaggaatttcttctattttaggagctgtaaattttattactacagtaattaatatacgatctagaggaattacattagaccgaatacctttatttgtatgatctgtagtaattactgcaattttacttcttctatcttta	Arthropoda	Insecta	Diptera	Tipulidae	Tipula sp.1	96.57
VC_unb_11	174	tttagcttctattgttggtcataatggaagttctgttgattttgcaattttttctttacatttagcgggagcttcttctattataggagctattaattttatttctacagttattaatatacgttcagttggaataagattagataaggttcctttatttgtatgatctgtagtaattacagcagtattattgttattatcatta	Arthropoda	Arachnida	Araneae	Salticidae	Heliophanus kochii	98.53
VC_unb_11	177	attatccgcaaatatctcccataatggagcatctgtagacctagcaattttctcgctacatctagccggggtatcatcaatcctaggagcagtaaactttatctcaacaattatcaatatacgctcaataggaatatcggctgaacgaatcccactttttgtctgatcagtaggaatcactgctttattattattattatcttta	Arthropoda	Insecta	Hemiptera	Miridae	Capsodes sp.1	90.2
VC_unb_11	101	tttatcttcattggatggtcattctggaagttctgtggattttgctattttttctttacatctagcaggagcttcttctattataggagctattaattttatttctactattatgaatatacgatcttatggaatgtcaatagaaaaggtttccttatttgtatgatcagtattaattactgctgttcttttattattatcatta	Arthropoda	Arachnida	Araneae	Linyphiidae	Linyphiidae	100
VC_unb_12	3	tttagcatctagtgtaggtcatataggaagatcaatggattttgctattttttctttacatttagcaggtgcttcttctattataggggctgtaaattttatttctactattattaatatacgagtgactgggatgactatggaaaaggtacctttatttgtttgatctgttttaattacggctattttgcttcttttatcttta	Arthropoda	Arachnida	Araneae	Thomisidae	Xysticus sp.1	96.08
VC_unb_12	39	attatcaagaaatatagcccatagaggggcatcagtagatctcgcaattttctccctgcaccttgcaggtgtgtcatcaatcctaggagcagtaaattttatctcaaccattattaacatgcgcccagcaggtataaccgcagaacgaatccctttattcgtctgatcagtaggaattaccgcacttctattacttctatcacta	Arthropoda	Insecta	Hemiptera	Scutelleridae	Odontoscelis lineola	99.51
VC_unb_12	14	tttagcggcctctattgcccattctggtgcctctgtggacttaactatctttagtcttcatttagcaggagtttcttcaattctaggggccattaattttattactacaattattaatatacgagtatccggtataaattgagacttaacccccctgtttgtatgatcggtttatattactgcaattcttttactcctttcttta	Arthropoda	Collembola	Symphypleona		Symphypleona	84.13
VC_unb_12	25	tttatcggctggtattgctcacgccggaggatcagtagatctatcaattttttctcttcacttagctggtgcatcctccattttaggtgctgctaattttattacaacagtaattaatatacgaccaagaggtatatctttagatcgaatatccctttttgtatgatctgtaattattactgcaattttattattattatctctc	Arthropoda	Insecta	Archaeognatha		Archaeognatha	96.02
VC_unb_12	14	gcttgcttctttggagggtcattctggtagatctgtagattttgctattttttctttacatttagctggggcttcatcaattatgggagctattaattttatttcaactattttaaatatacgtgggtatggaataacgatggaaagggttccgttgtttgtttgatctgttttaattacagctgtattattgctattatcatta	Arthropoda	Arachnida	Araneae	Linyphiidae	Walckenaeria sp.	94.12
VC_unb_12	10	gttggcttctattgttggacataatggaagtgctgttgattttgctattttttctttacatttagctggagcttcatccattataggggctattaatttcatttctactgttgtaaatatacgatctgtagggatatctctagataaggtacctttgtttgtatgatctgtagttattacggcagttttactattgttatcttta	Arthropoda	Arachnida	Araneae	Salticidae	Salticidae 3	91.18
VC_unb_12	4	tttatcaagaaatattgctcatacaggggcatctgtagatttaacaattttttcattacacttagcaggtgtatcttcaattcttggggctattaattttattactacaattattaatatacgaacgcaaggtataattatagaacgaatacctctctttgtctgatcagtaaaaattacagctattttactcctcctatcttta	Arthropoda	Arachnida	Opiliones	Phalangiidae	Phalangium sp.	94.68
VC_unb_12	12	tttatcaggattacaaagtcatagtggtccaagtgtagatttagcaatttttgctttacatttatcaggaataagtagtttattaggagcaatgaattttattacaacaatattaaatatgagaagtccaggtataagattacataaattagctttatttggatgagcggtagtgattacagcggttttattattattatcatta	Arthropoda	Insecta	Coleoptera	Chrysomelidae	Gonioctena olivacea	100
VC_unb_12	49	attagcttctaatgtagggcatgctggaagtgctatggattttgctattttttctttacatttagctggggcttcttctattataggggcaattaattttatttctacaattgtaaatatacgaatgttagggataagtatggaaagggtttctttatttgtatgatctgtactaattacggctgttttactgttattatcgttg	Arthropoda	Arachnida	Araneae	Gnaphosidae	Drassodes pubescens	100
VC_unb_13	473	attatcaacaagattattccatagtggggctccagtagatttagcaattttttcattacatttagcaggagtgtcctctatcttaggagcaatcaattttatttcaacaattattaacatacgacctgcaggtataaacgctgaacgaattcctttatttgtatgatcagtaggaattacagcattattattattgatttctctg	Arthropoda	Insecta	Hemiptera	Berytidae	Apoplymus pectoralis	100
VC_unb_13	446	cctttcttctaatattgctcacggaggcagttccgtagatttagctattttctcacttcatctagcaggaatttcctcaattttaggagcaattaattttattacaaccatcattaatatacgattaaataacctatcctttgatcaaataccactattcgtttgagctgtaggaattacagcatttttattattactatcacta	Arthropoda	Insecta	Lepidoptera	Geometridae	Rhoptria asperaria	100
VC_unb_13	153	tatcatcaaatatttctcacgcaggagcatcagtagacctggcaatcttttctctacacttagcaggtgtgtcatcaatcctaggggccgtaaattttatctcaacaattattaacatgcgaccaataggaataaatgcagaacgaatcccactatttgtatgatcagtaggaatcacagcactattactactcctatcccta	Arthropoda	Insecta	Hemiptera	Miridae	Pachyxyphus lineellus	100
VC_unb_13	82	actatcagcaaatatctcacataatggatcatctgtagatatagcaattttttcactacacttagcaggagtatcatcaatcctaggggcagtaaatttcatctcaacaatcatcaatatacgttcagcaggaatatctgctgagcgaattccactatttgtttgatcagtaggaattactgctctattactattattatcactc	Arthropoda	Insecta	Hemiptera	Miridae	Horistus orientalis	100
VC_unb_13	47	tttagcttctattattggtcataatggaagttctgttgattttgcaattttttctttacatttagctggagcttcttctattatgggagctattaattttatttctacggttattaatatacgttctgttgggataagattagatagggttcctttatttgtatggtctgtggtgattacagctgtattattactattatcattg	Arthropoda	Arachnida	Araneae	Salticidae	Heliophanus cupreus	100
VC_unb_13	115	tctggcttctactattggtcatagtggaagatctgttgattttgctattttttctttacatttggctggagcttcatctattataggtgctattaattttatttcaactgttgttaatatacgggctgttagtataaccttagataaagtacctttatttgtttgatcagtagttattacggctgttttgttattgttgtctttg	Arthropoda	Arachnida	Araneae	Salticidae	Salticidae 2	98.51
VC_unb_13	189	tttagcttctattattggtcataatggaagttctgttgattttgcaattttttctttacatttagctggagcttcttctattatgggagctattaattttatttctacggttattaatatacgttctgttgggataagattagatagggttcctttatttgtatggtctgtggtgattacagctgtattattattattatcattg	Arthropoda	Arachnida	Araneae	Salticidae	Heliophanus cupreus	99.51
VC_unb_14	232	cctttcatctaatattgcccatagtggaagttctgttgacttagctattttttccttacatttagctggtatttcttcaatcttaggagcagtaaattttattacaacaattattaatatacgacccaataatatatcattagatcaaatacctttatttgtatgagctgtaggaattacagctttactattacttttatcttta	Arthropoda	Insecta	Lepidoptera	Tortricidae	Acleris hyemana	100
VC_unb_14	44	cctttctagaatttcctttcatagggatttttctgtagacttggctattttttctttacatttagggggagtttcttctattttaaggagtattaatttcattaccactatttttagaatacggttttcaggattcaagctagaacgtatacccctatttgtttggtctataatagtgacttcttttttacttcttttttcttta	Arthropoda	Arachnida	Trombidiformes	Eriophyidae	Eriophyidae 4	85.78
VC_unb_14	2412	attagcttctaatgtagggcatgctggaagtgctatggattttgctattttttctttacatttagctggggcttcttctattataggggcaattaattttatttctacaattgtaaatatacgaatgttagggataagtatggaaagggtttctttatttgtatgatctgtactaattacggctgttttactgttattatcgttg	Arthropoda	Arachnida	Araneae	Gnaphosidae	Drassodes pubescens	100
VC_unb_15	27	attatcagccaatattgctcatgagggatcttctgtagatcttgcaatctttagccttcacatagcaggaatctcatcaattctaggagctattaattttatttcaacagtaattaatatacgaccctctggcatatcttatgatcgaatgcccttattcgcctgatcggtaaaaattactgctattttattattattatcttta	Arthropoda	Insecta	Coleoptera	Curculionidae	Curculionidae 1	86.27
VC_unb_15	24	tctagcttctattgttggtcataatggaagttctgttgattttgcaattttttctttacatttagcgggagcttcttctattataggagctattaattttatttctacagttattaatatacgttcagttggaataagattagataaggttcctttatttgtatgatctgtagtgattacagcagtattattattattatcatta	Arthropoda	Arachnida	Araneae	Salticidae	Heliophanus kochii	99
VC_unb_15	60	tttagcatctgtggtaggacatagaggaagatcagtagattttgctattttttctttacatttagctggagcttcatctattataggtgctattaattttatttctactatcattaatatgcgttcggtaggaataggaatggataaggtttcattatttgtttgatcagtattaattactgctattttattattattatcttta	Arthropoda	Arachnida	Araneae	Salticidae	Iberattus sp.	92.65
VC_unb_17	475	tctttctagggtaagattccacaacgacatttcagtagatctagcaattttctctcttcacctagggggggtatcctctattttaagttctattaattttattactactattttcgttatgcgttttagaggtttattattagagcgtattccattgtttgtctgggctataatggtaacttcttttttacttttattctccttg	Arthropoda	Arachnida	Trombidiformes	Eriophyidae	Eriophyidae 2	83.59
VC_unb_17	486	attatccgcaaatatctcccataatggagcatctgtagacctagcaattttctcgctacatctagccggggtatcatcaatcctaggagcagtaaactttatctcaacaattatcaatatacgctcaataggaatatcggctgaacgaatcccactttttgtctgatcagtaggaatcactgctttattattattattatcttta	Arthropoda	Insecta	Hemiptera	Miridae	Capsodes sp.1	90.2
VC_unb_17	2209	attggctgctaggattgcccatagtggagcctctgtggatcttggtattttttcgttacatcttgccggagcctcttctattttaggagctgtaaattttattactactataattaatatacgagccgccggaattaaaatagatcgggttcctttatttgtgtgatctgtattaattaccgctgtcttattattattatctttg	Arthropoda	Malacostraca	Isopoda	Armadillidiidae	Eluma sp.2	96.08
VC_unb_17	95	tttggcttctgttgttggtcataatggaagttctgttgattttgcaattttttctttacatttagcgggagcttcttcaattataggggctattaattttatttccacagttattaatatacgttcggttggaataagattagataaagttcctttatttgtatgatctgtagtaattacggcagtattattattattatcgtta	Arthropoda	Arachnida	Araneae	Salticidae	Heliophanus sp.9	96.57
VC_unb_18	39	tttggcttctgtagtgggacatagaggaagatctgtagattttgctattttttctttacatttggcgggggcttcttcgattataggtgctattaattttatttctacggtagttaatatacggttaggtggaatatctatagataaaattcctttatttgtgtggtcagtagtaattaccgcagttcttttattgctttcttta	Arthropoda	Arachnida	Araneae	Salticidae	Ballus chalybeius	100
VC_unb_18	23	tttatcatcaaatctagctcacagaggatcttcagttgatttagctatttttagtcttcatttagcagggatttcatcaattttaggagcagtcaattttatttctactgtgattaatatacgtcctgtgagaataagttttgatcgtttacctttatttgtttgatctgttgttattacagcaattcttcttctcctttcatta	Arthropoda	Insecta	Coleoptera	Tenebrionidae	Lagria sp.	95.59
VC_unb_18	20	tctagcttctgtgttggggcatagagggacatctgcctattttgctgttttttctttgcatttagcgggggcttcttcaattataggggctattaattttattttgacagcaattaatatacgtttagtgaggaccttatctatacataaaaatcctttatttatctgattggtggtgatttctgcggttcttttactactttctttg	Arthropoda	Arachnida	Araneae	Salticidae	Salticidae 1	82.83
VC_unb_18	937	tttatcagctaatattgctcatgaaggcgcatcagtagatctagctatttttagacttcacatagcaggaatttcatctattttaggagctatcaattttatctctacagttattaatatacgccccagaggaatatccttagatcgaataaccttatttgtatgagcagttaaaattactgctattcttttactattatcatta	Arthropoda	Insecta	Coleoptera	Curculionidae	Sitona sp.	97.55
VC_unb_19	36	tttggcttctgttgttggtcataatggaagttctgttgattttgctattttttctttacatttagctggggcttcttcaattataggggctattaattttatttctacagttattaatatacgttcagttggaataagattggataaagttcctttatttgtatgatctgtagtaattacggcagtattattattattatcttta	Arthropoda	Arachnida	Araneae	Salticidae	Heliophanus tribulosus	99.51
VC_unb_19	1	actatcaggtcaaattgctcattatggaccatcagtagacttaactatcttttcgctacacatagcaggaatcagatcaattataggagcaattaacttcatttcaacaattataaacatacgagtaaaatcaataacaatagaaaaaacacccctattttgctgatcagttttaattacagcaatccttctactagtatcacta	Arthropoda	Insecta	Hemiptera	Issidae	Issidae 1	98.53
VC_unb_2	191	tctttcttctaatattgcacatagaggaagatcagttgatttagcaattttttctttgcatttagctggaatttcttcaattttaggagctattaactttattacaactattattaatataaaattaaatggtttatcttttgaccaaataccattatttgtttgagcagttggaattactgctttattattattattatcttta	Arthropoda	Insecta	Lepidoptera	Pyralidae	Acrobasis bithynella	100
VC_unb_2	14	tttagcttctactataggccatgctgggagatctgtggattttgctattttttctttacatttagcaggtgcttcttctattatgggggctattaattttatttctactattattaatatgcgttctttgggaataagaatggaaaaggtgcctttgtttgtgtgatcggttttaattacggctattttattgttgttgtcttta	Arthropoda	Arachnida	Araneae	Agelenidae	Textrix pinicola	99.51
VC_unb_2	175	gttagcttctgttgttggtcatacaggaagatcaatggattttgctattttttctcttcatttagcaggagcttcttctattataggtgctgtaaattttatttctactattattaatatacggactactggtatatctatagaaaaagttcctttgtttgtatgatctgtattgattactgctgttttattacttttatcttta	Arthropoda	Arachnida	Araneae	Thomisidae	Synema globosum	100
VC_unb_2	291	tttagcttctattattggtcataatggaagttctgttgattttgcaattttttctttacatttagctggagcttcttctattatgggagctattaattttatttctacggttattaatatacgttctgttgggataagattagatagggttcctttatttgtatggtctgtggtgattacagctgtattattactattatcattg	Arthropoda	Arachnida	Araneae	Salticidae	Heliophanus cupreus	100
VC_unb_2	224	tttgagttcattaacgggacacagtggcgcgtcagttgacctggctattttttccctccatttagcagggatatcttctatcttaggggcaattaattttattacaacgatttttaatatacgtgctccgggcataacaatagaacgggtaagtttatttgtgtggtctattttggttactgtttttttattactcctttcgctt	Mollusca	Gastropoda			Gastropoda 2	86.07
VC_unb_20	11	tttagcttctattgttggtcataatggaagttctgttgattttgcaattttttctttacatttagcgggagcttcttctattataggagctattaattttatttctacagttattaatatacgttcagttggaataaaattagataaggttcctttatttgtatgatctgtagtaattacagcagtattattgttattatcatta	Arthropoda	Arachnida	Araneae	Salticidae	Heliophanus kochii	98.04
VC_unb_20	165	tttatctaacagaatctctcatgctggagcttcagtagatataacaatcttttctcttcatcttgcaggaatttcatcaattttaggagccattaattttatttcaacaataattaatatacgagtaaaaggaataagatttgaacgaatacctttatttatttgagctgtatcattaacagcattacttcttttactatcatta	Arthropoda	Insecta	Hymenoptera	Tenthredinidae	Tenthredopsis nassata	99.51
VC_unb_20	6	tttagcttctattgttggtcataatggaagttctgttgattttgcaattttttctttacatttagcgggagcttcttctattataggagctattaattttatttctacagttattaatatacgttcagttggaataagattagataaggttcctttatttgtatgatctgtagtaattacagcagtattattgttattatcatta	Arthropoda	Arachnida	Araneae	Salticidae	Heliophanus kochii	98.53
VC_unb_20	252	tttagcttctattattggtcataatggaagttctgttgattttgcaattttttctttacatttagctggagcttcttctattatgggagctattaattttatttctacggttattaatatacgttctgttgggataagattagatagggttcctttatttgtatggtctgtggtgattacagctgtattattactattatcattg	Arthropoda	Arachnida	Araneae	Salticidae	Heliophanus cupreus	100
VC_unb_4	422	cttatcttcaaatatcgcccatgggggagcatccgttgatcttgcaatttttagattacatttagctggaatctcttcaatcttaggagcagtaaattttattactacagtaattaatatacgaccatcaggaataacttttgatcgtataccattatttgtctgagctgtagcaattacggccttacttttattattatcttta	Arthropoda	Insecta	Coleoptera	Nitidulidae	Acanthogethes fuscus	100
VC_unb_4	16	gttagcagctgtactatatcattcttttccttcagtagacttagctattttttctcttcatttagcaggagcttcttccattttaggagctattaattttattaccacaattttaaacatgcgttctgtaaaatcaattgaaggaatatctttgtttgtatgatctgtttttcttactgctattttattacttttatcttta	Arthropoda				Arthropoda 3	80.6
VC_unb_4	11	attatctgctaatattgcacatagaggatcatctgttgatcttgcaatttttagacttcatcttgcaggaatttcttcaattttaggtgcagtaaattttattacaacagtaattaatatgcgtcctcaaggaataaccttagatcgaactccgttatttgtctgagctgtagcaatcactgccttgttactactcttatcttta	Arthropoda	Insecta	Coleoptera	Melyridae	Axinotarsus sp.	92.65
VC_unb_4	10	tttagcaagagggattgctcatgcaggagcatctgttgacttagctattttttcactacatcttgcaggtgtatcctcaattttaggtgcagtcaatttcatttccacaattatcaacataaaacctattaatatatcaccagaacaaattcctttatttgtttgatctgtaggaattactgccttactattactattatcactt	Arthropoda	Insecta	Blattodea	Ectobiidae	Phyllodromica sp.11	99.02
VC_unb_4	315	ttatcttcaaatatcgcccatgggggagcatccgttgatcttgcaatttttagattacatttagctggaatctcttcaatcttaggagcagtaaattttattactacagtaattaatatacgaccatcaggaataacttttgatcgtataccattatttgtctgagctgtagcaattacggccttacttttattattatcttta	Arthropoda	Insecta	Coleoptera	Nitidulidae	Acanthogethes fuscus	100
VC_unb_5	303	tttggcttctgttgttggtcataatggaagttctgttgattttgctattttttctttacatttagctggggcttcttcaattataggggctattaattttatttctacagttattaatatacgttcagttggaataagattggataaagttcctttatttgtatgatctgtagtaattacggcagtattattattattatcttta	Arthropoda	Arachnida	Araneae	Salticidae	Heliophanus tribulosus	99.51
VC_unb_5	147	tttagcttctattgttggtcataatggaagttctgttgattttgcaattttttctttacatttagcgggagcttcttctattataggagctattaattttatttctacagttattaatatacgttcagttggaataaaattagataagattcctttatttgtatgatctgtagtaattacagcagtattattgttattatcatta	Arthropoda	Arachnida	Araneae	Salticidae	Heliophanus sp.2	97.55
VC_unb_5	2688	tttggcttctgttgttggtcataatggaagttctgttgattttgcaattttttctttacatttagcgggagcttcttcaattataggggctattaattttatttccacagttattaatatacgttcggttggaataagattagataaagttcctttatttgtatgatctgtagtaattacggcagtattgttattattatcgtta	Arthropoda	Arachnida	Araneae	Salticidae	Heliophanus sp.8	96.08
VC_unb_6	15	attagcgtccattgtaggtcataatggaagctcggtagattttgctattttttctttacatttggctggtgcatcatcaattataggggctattaattttatttctactgtaattaatatacggtcaattggaatatcattagataaggttccattatttgtatgatccgttgttattacagctgtactactattactttcatta	Arthropoda	Arachnida	Araneae	Salticidae	Pseudeuophrys sp.	97.06
VC_unb_6	111	cctagctagaaatttagctcacgcagggccgtctgttgatctagccattttctcacttcatttagctggagcttcctcaattttaggtgcaattaattttatcaccacaatcgtaaatatgcgatgagagggattacacttagaacgaattcccttatttgtctgagccgtattcattacagtaattttacttctcctatcacta	Annelida	Clitellata	Crassiclitellata	Lumbricidae	Lumbricidae 2	86.57
VC_unb_6	2	attagcttctaatgtagggcatgctggaagtgctatggattttgctattttttctttacatttagctggggcttcttctattataggggcaattaattttatttctacaattgtaaatatacgaatgttagggataagtatggaaagggtttctttatttgtatgatctgtactaattacggctgttttactgttattatcgttg	Arthropoda	Arachnida	Araneae	Gnaphosidae	Drassodes pubescens	100
VC_unb_7	20	acttagcggtattgaagcgcactctggccctgcagttgattttggtattttcagccttcacttagccggtatttcctcaatcttaggagctattaactttattgtaacaattttcaatatgcgtgcgcatggaatgacttttgatgttttacctctattcgtttgatctgtccttattaccgcatttcttcttttactatctctg	Arthropoda	Insecta			Insecta 3	79.53
VC_unb_7	46	tttaagttccattttggcacattcagggtgcgctgtggatttagctatatttagtttacatatagcaggtatttcttctattgcaggagctattaattttatagtaactattgttaacatgaggtgtcctggtctatatttgcgtagattacctttgttcgtttgagccgttttaatcacagctattttattattgttgtcactt	Arthropoda				Arthropoda 1	87.18
VC_unb_7	4	tttagcatcaagaataggtcatataggaagatctatagattttgctattttttctcttcatttagctggggcttcttctattataggggctgtaaattttatttctactattattaatatacgaatattgggaatatcaatagaaaaggttcctttatttgtttgatcagttttaattacagctgttttattattgctttcttta	Arthropoda	Arachnida	Araneae	Lycosidae	Alopecosa albofasciata	100
VC_unb_8	20	tctctctagcaatatagctcatagaggcgcatctgtagatttagcaattttttcattgcatttagcaggtgtatcctcaattttaggagcagttaattttatttcaactattattaatatacgaccagcagggatatcccctgaacgaattcctttatttgtatgatcagtcgcaattactgcacttcttttacttttatcctta	Arthropoda	Insecta	Hemiptera	Reduviidae	Rhynocoris erythropus	99.02
VC_unb_8	1871	attatccgcaaatatctcccataatggagcatctgtagacctagcaattttctcgctacatctagccggggtatcatcaatcctaggagcagtaaactttatctcaacaattatcaatatacgctcaataggaatatcggctgaacgaatcccactttttgtctgatcagtaggaatcactgctttattattattattatcttta	Arthropoda	Insecta	Hemiptera	Miridae	Capsodes sp.1	90.2
VC_unb_9	107	attggcaggaaatttatttcattccgggatctcagtagacctagctatttttagacttcatttagcgggagcctcttctattttaggagctatcaatttcatcactaccattttaaatatacggtcttcctctttaacattagattccatcccgctatttgtttgatctgtattaatcactgccgtgttattactgctttctctt	Arthropoda	Arachnida	Sarcoptiformes	Ceratozetidae	Ceratozetidae 1	85.57
VC_unb_9	1142	tttagctgcaaatgttgcccatagaggagcatcagtagatcttgcaatttttaggttacatttagcaggaatttcctctattttaggtgcagtaaattttatttctactattataaatatacgaccaactggtatgtccctagatcaaatatctctatttacttgagctgtaaaaattactgcaattcttcttcttctctcctta	Arthropoda	Insecta	Coleoptera	Brentidae	Exapion sp.1	100
