# Supplementary material for: The impact of wildfires on the diet of Podarcis lusitanicus revealed by DNA metabarcoding
Source: PLoS One. 2025 Oct 1;20(10):e0319238. doi: 10.1371/journal.pone.0319238 (PMC12488016; doi:10.1371/journal.pone.0319238)
Supplement: S7 Table — (XLSX) [file pone.0319238.s007.xlsx]

## Sheet: S7 Table
S7 Table. Frequency of ocurrence of OTUs across Fire regime sites from the diet of Podarcis lusitanicus.
Phylum	Classe	Order	Family	OTU	Fire_2016	Fire_2022	Unburned	Grand Total
Annelida					2		1	3
	Clitellata				2		1	3
		Crassiclitellata			2		1	3
			Lumbricidae		2		1	3
				Lumbricidae 1	2			2
				Lumbricidae 2			1	1
Arthropoda					173	189	203	565
				Arthropoda 1			1	1
				Arthropoda 10			1	1
				Arthropoda 2		1		1
				Arthropoda 3			1	1
				Arthropoda 6	1			1
				Arthropoda 7		1		1
				Arthropoda 8		1	1	2
	Arachnida				46	56	75	177
				Arachnida 2	1		3	4
		Araneae			24	39	56	119
				Araneae 2			1	1
				Araneae 3		1		1
			Agelenidae				1	1
				Textrix pinicola			1	1
			Gnaphosidae		3	9	7	19
				Callilepis concolor		1		1
				Drassodes pubescens			3	3
				Gnaphosidae		2		2
				Haplodrassus signifer	1			1
				Nomisia exornata	2	3	3	8
				Poecilochroa albomaculata			1	1
				Zelotes sp.1		1		1
				Zelotes sp.2		1		1
				Zelotes thorelli		1		1
			Linyphiidae		2	2	3	7
				Agyneta rurestris	2	2	1	5
				Linyphiidae			1	1
				Walckenaeria sp.			1	1
			Lycosidae		2	1	6	9
				Alopecosa accentuata		1	2	3
				Alopecosa albofasciata			3	3
				Hogna radiata	1			1
				Pardosa hortensis			1	1
				Pardosa sp.	1			1
			Philodromidae				1	1
				Pulchellodromus pulchellus			1	1
			Pholcidae		1	1	1	3
				Pholcus opilionoides	1	1	1	3
			Salticidae		11	13	28	52
				Aelurillus sp.	1			1
				Ballus chalybeius			1	1
				Chalcoscirtus infimus	1	1		2
				Chalcoscirtus sp.			1	1
				Heliophanus cupreus	1	2	5	8
				Heliophanus flavipes	1			1
				Heliophanus kochii	1		5	6
				Heliophanus sp.2			1	1
				Heliophanus sp.8	1		1	2
				Heliophanus sp.9		2	1	3
				Heliophanus tribulosus			2	2
				Iberattus sp.	1	1	1	3
				Pellenes sp.1			1	1
				Phlegra sp.	1			1
				Pseudeuophrys sp.			1	1
				Salticidae 1			1	1
				Salticidae 2	1		1	2
				Salticidae 3		3	1	4
				Salticidae 5	1			1
				Salticidae 6			1	1
				Salticidae 7	1	1		2
				Salticus scenicus			4	4
				Salticus sp.		3		3
			Theridiidae		2	3		5
				Theridiidae 1	1	1		2
				Theridion harmsi	1	2		3
			Thomisidae		3	7	8	18
				Bassaniodes bufo	2		1	3
				Synema globosum			2	2
				Thomisidae 1		2		2
				Thomisidae 2		1	2	3
				Thomisidae 3	1			1
				Xysticus sp.1		2	3	5
				Xysticus sp.2		2		2
			Zodariidae			2		2
				Zodarion costapratae		1		1
				Zodarion duriense		1		1
		Mesostigmata			1	1		2
			Phytoseiidae			1		1
				Typhlodromus transvaalensis		1		1
			Urodinychidae		1			1
				Urodinychidae	1			1
		Opiliones			2	1	2	5
			Phalangiidae		2	1	2	5
				Phalangiidae 1		1		1
				Phalangium sp.	2		2	4
		Sarcoptiformes			3	6	6	15
				Sarcoptiformes 1			1	1
				Sarcoptiformes 2		1		1
				Sarcoptiformes 5	1			1
				Sarcoptiformes 6	1	1	1	3
			Brachychthoniidae			1		1
				Brachychthoniidae		1		1
			Ceratozetidae				3	3
				Ceratozetidae 1			1	1
				Ceratozetidae 3			2	2
			Chamobatidae				1	1
				Chamobatidae 1			1	1
			Nanorchestidae			2		2
				Nanorchestidae 1		1		1
				Nanorchestidae 2		1		1
			Oribatulidae			1		1
				Oribatulidae 1		1		1
			Scheloribatidae		1			1
				Scheloribatidae	1			1
		Trombidiformes			15	9	8	32
			Eriophyidae		2	5	4	11
				Eriophyidae 1		1		1
				Eriophyidae 2			2	2
				Eriophyidae 3		2		2
				Eriophyidae 4		1	1	2
				Eriophyidae 5	1			1
				Eriophyidae 6	1		1	2
				Eriophyidae 7		1		1
			Eupodidae		1	1	1	3
				Eupodidae 1	1	1	1	3
			Eutrombidiidae		3			3
				Eutrombidiidae 1	2			2
				Eutrombidiidae 2	1			1
			Scutacaridae		3	1		4
				Scutacaridae 1	2	1		3
				Scutacaridae 2	1			1
			Stigmaeidae				1	1
				Eustigmaeus sp.			1	1
			Trombiculidae		6	2	2	10
				Trombiculidae 1	1			1
				Trombiculidae 2	5	2	2	9
	Collembola				3	5	1	9
		Entomobryomorpha			1	2		3
				Entomobryomorpha		1		1
			Entomobryidae		1	1		2
				Entomobryidae 1	1	1		2
		Poduromorpha				1		1
			Neanuridae			1		1
				Neanuridae		1		1
		Symphypleona			2	2	1	5
				Symphypleona			1	1
			Bourletiellidae		2	2		4
				Bourletiellidae 1	2			2
				Bourletiellidae 2		1		1
				Bourletiellidae 3		1		1
	Diplopoda						3	3
		Julida					2	2
			Julidae				2	2
				Julidae			2	2
		Polyxenida					1	1
			Polyxenidae				1	1
				Polyxenus lagurus			1	1
	Insecta				107	106	100	313
				Insecta 1			1	1
				Insecta 3			1	1
				Insecta 5	4	2	1	7
				Insecta 7	1		1	2
				Insecta 9		1		1
		Blattodea			8	8	4	20
			Ectobiidae		7	8	4	19
				Phyllodromica sp.11	7	4	3	14
				Phyllodromica sp.2		3		3
				Phyllodromica sp.4			1	1
				Phyllodromica sp.5		1		1
			Termitidae		1			1
				Termitidae	1			1
		Coleoptera			17	23	16	56
				Coleoptera 1		1		1
				Coleoptera 4		1		1
				Coleoptera 5		1		1
				Coleoptera 6		1		1
			Attelabidae		1			1
				Auletobius pubescens	1			1
			Brentidae		3		1	4
				Brentidae 2	1			1
				Brentidae 3	2			2
				Exapion sp.1			1	1
			Carabidae		1	1		2
				Amara aenea	1	1		2
			Chrysomelidae			5	4	9
				Calomicrus circumfusus		2		2
				Gonioctena olivacea		2	1	3
				Psylliodes sp.1			1	1
				Psylliodes sp.2		1	1	2
				Psylliodes sp.3			1	1
			Curculionidae		8	5	5	18
				Brachyderes sp.1			1	1
				Brachyderes sp.3		1		1
				Brachytemnus porcatus	8		1	9
				Curculionidae 1			1	1
				Curculionidae 2		2		2
				Curculionidae 3		1	1	2
				Hypera arator		1		1
				Sitona sp.			1	1
			Elateridae			4	1	5
				Elateridae 1		1		1
				Elateridae 3		1		1
				Elateridae 4		2	1	3
			Melyridae				1	1
				Axinotarsus sp.			1	1
			Nitidulidae				2	2
				Acanthogethes fuscus			2	2
			Phalacridae		1	1		2
				Olibrus sp.1	1			1
				Olibrus sp.2		1		1
			Tenebrionidae		3	3	1	7
				Lagria sp.			1	1
				Tenebrionidae 1	3	3		6
			Throscidae				1	1
				Trixagus leseigneuri			1	1
		Diptera			18	10	6	34
			Anthomyiidae		1			1
				Adia cinerella	1			1
			Bibionidae			3		3
				Dilophus sp.1		3		3
			Calliphoridae			1		1
				Bellardia sp.		1		1
			Cecidomyiidae		1	1		2
				Cecidomyiidae	1	1		2
			Chironomidae			1		1
				Chironomidae		1		1
			Dolichopodidae				1	1
				Dolichopodidae			1	1
			Ephydridae			2		2
				Psilopa marginella		2		2
			Lauxaniidae			1	1	2
				Minettia sp.		1	1	2
			Muscidae		2			2
				Neomyia cornicina	2			2
			Mycetophilidae		1			1
				Mycetophilidae	1			1
			Syrphidae		2		1	3
				Episyrphus sp.			1	1
				Eumerus pulchellus	2			2
			Tabanidae		5			5
				Atylotus sp.1	1			1
				Atylotus sp.2	2			2
				Atylotus sp.3	2			2
			Tachinidae		2		1	3
				Mintho rufiventris	2			2
				Siphona geniculata			1	1
			Therevidae			1		1
				Thereva sp.		1		1
			Tipulidae		4		2	6
				Tipula sp.1	2		1	3
				Tipulidae 1	2		1	3
		Hemiptera			25	20	21	66
			Aphididae			2	3	5
				Calaphis sp.			1	1
				Capitophorus elaeagni		1		1
				Euceraphis punctipennis			1	1
				Geoica utricularia			1	1
				Sitobion avenae		1		1
			Berytidae				1	1
				Apoplymus pectoralis			1	1
			Cercopidae			1		1
				Haematoloma dorsata		1		1
			Cicadellidae		2	4	1	7
				Anaceratagallia sp.1		3		3
				Aphrodes makarovi		1		1
				Utecha sp.1	1			1
				Utecha sp.4	1		1	2
			Coreidae		1			1
				Syromastus rhombeus	1			1
			Delphacidae		1	2	1	4
				Delphacidae	1	2	1	4
			Issidae		4	1	3	8
				Issidae 1	4	1	3	8
			Lygaeidae		1	2	1	4
				Horvathiolus superbus		2	1	3
				Spilostethus saxatilis	1			1
			Miridae		12	5	8	25
				Capsodes sp.1	5	3	6	14
				Dicyphus sp.		1		1
				Halticus sp.	1			1
				Heterocordylus tibialis	3			3
				Horistus orientalis	3		1	4
				Miridae 1		1		1
				Pachyxyphus lineellus			1	1
			Psyllidae		4	3		7
				Psyllidae 1	4	3		7
			Reduviidae				1	1
				Rhynocoris erythropus			1	1
			Rhyparochromidae				1	1
				Plinthisus brevipennis			1	1
			Scutelleridae				1	1
				Odontoscelis lineola			1	1
		Hymenoptera			18	21	31	70
			Formicidae		11	9	28	48
				Aphaenogaster gibbosa	3			3
				Camponotus cruentatus		1	1	2
				Formica sanguinea			1	1
				Formica selysi		2		2
				Formica sp.1	1	2	4	7
				Formicidae		2	1	3
				Lasius brunneus	1			1
				Lasius sp.1	5	2	9	16
				Tapinoma sp.1			7	7
				Tetramorium sp.1			4	4
				Tetramorium sp.3			1	1
				Tetramorium sp.5	1			1
			Ichneumonidae			1	1	2
				Diplazon tetragonus			1	1
				Ichneumonidae 4		1		1
			Tenthredinidae		7	11	2	20
				Aneugmenus padi	3	7	1	11
				Dolerus sp.1	1			1
				Dolerus sp.2	1			1
				Dolerus sp.3		1		1
				Monophadnoides ruficruris		1		1
				Periclista sp.		1		1
				Rhogogaster sp.		1		1
				Tenthredo sp.	2			2
				Tenthredopsis nassata			1	1
		Lepidoptera			12	8	10	30
				Lepidoptera 2		1		1
				Lepidoptera 3	1			1
			Autostichidae		2			2
				Dysspastus fallax	2			2
			Coleophoridae		1			1
				Coleophora albicosta	1			1
			Crambidae				2	2
				Chrysocrambus sp.1			1	1
				Chrysocrambus sp.5			1	1
			Depressariidae		1			1
				Agonopterix nervosa	1			1
			Gelechiidae		1		1	2
				Neotelphusa cisti	1		1	2
			Geometridae		2	1	3	6
				Aspitates gilvaria	1			1
				Geometridae 1			1	1
				Geometridae 2	1			1
				Idaea sp.			1	1
				Isturgia miniosaria		1		1
				Rhoptria asperaria			1	1
			Noctuidae		2	6	1	9
				Autographa gamma		1		1
				Heliothis peltigera	2	1	1	4
				Hoplodrina ambigua		1		1
				Peridroma saucia		2		2
				Polymixis xanthomista		1		1
			Pyralidae				1	1
				Acrobasis bithynella			1	1
			Scythrididae		1		1	2
				Scythrididae			1	1
				Scythris sp.	1			1
			Tortricidae		1		1	2
				Acleris hyemana			1	1
				Cnephasia longana	1			1
		Odonata				2		2
				Odonata 1		2		2
		Orthoptera			4	11	4	19
			Acrididae		2	4	3	9
				Anacridium aegyptium			1	1
				Arcyptera tornosi	1		1	2
				Calliptamus barbarus	1	2	1	4
				Myrmeleotettix maculatus		1		1
				Oedipoda sp.		1		1
			Tetrigidae				1	1
				Tetrix undulata			1	1
			Tettigoniidae		2	7		9
				Lluciapomaresius asturiensis		1		1
				Platycleis sp.1		3		3
				Platycleis sp.2	1			1
				Platycleis sp.3	1	2		3
				Tettigoniidae		1		1
		Plecoptera					2	2
			Perlodidae				2	2
				Isoperla grammatica			2	2
		Psocodea					1	1
			Liposcelididae				1	1
				Liposcelis bostrychophila			1	1
		Thysanoptera					1	1
			Thripidae				1	1
				Anaphothrips obscurus			1	1
	Malacostraca				16	19	20	55
		Amphipoda			12	15	13	40
			Brevitalitridae		12	15	13	40
				Talitroides topitotum	12	15	13	40
		Isopoda			4	4	7	15
			Armadillidiidae			1	2	3
				Armadillidiidae		1	1	2
				Eluma sp.2			1	1
			Oniscidae		3	3	5	11
				Oniscidae			1	1
				Oniscus sp.1	2	3	2	7
				Oniscus sp.4			1	1
				Oniscus sp.5			1	1
				Oniscus sp.6	1			1
			Porcellionidae		1			1
				Porcellio scaber	1			1
	Mollusca				3		3	6
				Mollusca 1	2			2
				Mollusca 2			1	1
			Gastropoda		1		2	3
				Gastropoda 1	1			1
				Gastropoda 2			2	2
Grand Total					178	189	207	574
