# Supplementary material for: The impact of wildfires on the diet of Podarcis lusitanicus revealed by DNA metabarcoding
Source: PLoS One. 2025 Oct 1;20(10):e0319238. doi: 10.1371/journal.pone.0319238 (PMC12488016; doi:10.1371/journal.pone.0319238)
Supplement: S8 Table — (XLSX) [file pone.0319238.s008.xlsx]

## Sheet: S8 Table
S8 Table. GLMM results for Fire regime site, Sex and SVL (logSVL) on OTU and Family richness in Podarcis lusitanicus.
	Fixed Values	Estimate	Std. Error	Z-value	Pr(>|z|)
	Fire regime site:BU22	-0.07699	0.10726	-0.718	0.47290
OTU	Fire regime site:UN	0.01350	0.10352	0.130	0.89625
	SexM	-0.05378	0.09217	-0.583	0.55958
	logSVL	-0.69660	0.36596	-1.903	0.05698
	Fire regime site:BU22	-0.04007	0.11280	-0.355	0.7224
Family	Fire regime site:UN	0.01418	0.10982	0.129	0.8973
	SexM	-0.04518	0.09742	-0.464	0.6428
	logSVL	-0.67051	0.38618	-1.736	0.0825
