# Supplementary material for: The impact of wildfires on the diet of Podarcis lusitanicus revealed by DNA metabarcoding
Source: PLoS One. 2025 Oct 1;20(10):e0319238. doi: 10.1371/journal.pone.0319238 (PMC12488016; doi:10.1371/journal.pone.0319238)
Supplement: S9 Table — Significant p-values (p < 0.05) are highlighted in bold. (XLSX) [file pone.0319238.s009.xlsx]

## Sheet: S9 Table
S9 Table. Permutation tests assessing the effects of predictor variables (Sex and Fire regime site) on prey composition at the family level and evaluating the significance of RDA axes, with Locality as a conditional factor. Significant p-values (p < 0.05) are highlighted in bold.
	Df	Variance	F-value	Pr(>F)
Sex	1	0.1661	0.9443	0.546
Fire regime site	2	0.4558	1.2957	0.045
RDA1	1	0.2501	1.4217	0.402
RDA2	1	0.2403	1.3660	0.402
RDA3	1	0.1316	0.7480	0.843
