# Supplementary material for: The impact of wildfires on the diet of Podarcis lusitanicus revealed by DNA metabarcoding
Source: PLoS One. 2025 Oct 1;20(10):e0319238. doi: 10.1371/journal.pone.0319238 (PMC12488016; doi:10.1371/journal.pone.0319238)
Supplement: S10 Table — (XLSX) [file pone.0319238.s010.xlsx]

## Sheet: S10 Table
S10 Table. Frequency of occurrence of each OTU prey items present in the diet of Podarcis lusitanicus from areas burned in 2016 (BU16), burned in 2022 (BU22) and unburned (UN).
OTU	Fire_2016 (%)	Fire_2022 (%)	Unburned (%)	Grand Total (%)
Acanthogethes fuscus*	0	0	0.552486	0.552486
Acleris hyemana	0	0	0.552486	0.552486
Acrobasis bithynella	0	0	0.552486	0.552486
Adia cinerella	0.552486	0	0	0.552486
Aelurillus sp.	0.552486	0	0	0.552486
Agonopterix nervosa	0.552486	0	0	0.552486
Agyneta rurestris	0.552486	1.10497	0.552486	2.20994
Alopecosa accentuata	0	0.552486	1.10497	1.65746
Alopecosa albofasciata	0	0	1.65746	1.65746
Amara aenea	0.552486	0.552486	0	1.10497
Anaceratagallia sp.1	0	1.10497	0	1.10497
Anacridium aegyptium	0	0	0.552486	0.552486
Anaphothrips obscurus	0	0	0.552486	0.552486
Aneugmenus padi	1.65746	3.31492	0.552486	5.52486
Aphaenogaster gibbosa	0.552486	0	0	0.552486
Aphrodes makarovi	0	0.552486	0	0.552486
Apoplymus pectoralis	0	0	0.552486	0.552486
Arachnida 1	1.10497	0	0	1.10497
Arachnida 2	2.76243	1.10497	6.62983	10.4972
Araneae 1	0	0	0.552486	0.552486
Araneae 2	0	0	0.552486	0.552486
Araneae 3	0	0.552486	0	0.552486
Archaeognatha	0	0	0.552486	0.552486
Arcyptera tornosi	0.552486	0	0.552486	1.10497
Armadillidiidae	0	0.552486	0.552486	1.10497
Arthropoda 1	0	0	0.552486	0.552486
Arthropoda 10	0	0	0.552486	0.552486
Arthropoda 2	0	0.552486	0	0.552486
Arthropoda 3	0	0	0.552486	0.552486
Arthropoda 4	0.552486	0	0	0.552486
Arthropoda 6	0.552486	0	0	0.552486
Arthropoda 7	0	0.552486	0	0.552486
Arthropoda 8	0	0.552486	0.552486	1.10497
Aspitates gilvaria	0.552486	0	0	0.552486
Atylotus sp.1	0.552486	0	0	0.552486
Atylotus sp.2	1.10497	0	0	1.10497
Atylotus sp.3	1.10497	0	0	1.10497
Auletobius pubescens	0.552486	0	0	0.552486
Autographa gamma	0	0.552486	0	0.552486
Axinotarsus sp.	0	0	0.552486	0.552486
Ballus chalybeius	0	0	0.552486	0.552486
Bassaniodes bufo	1.10497	0	0.552486	1.65746
Bellardia sp.	0	0.552486	0	0.552486
Bourletiellidae 1	1.10497	0	0	1.10497
Bourletiellidae 2	0	0.552486	0	0.552486
Bourletiellidae 3	0	0.552486	0	0.552486
Brachychthoniidae	0	0.552486	0	0.552486
Brachyderes sp.1	0	0	0.552486	0.552486
Brachyderes sp.3	0	0.552486	0	0.552486
Brachytemnus porcatus	3.31492	0	0.552486	3.8674
Brentidae 2	0.552486	0	0	0.552486
Brentidae 3	1.10497	0	0	1.10497
Calaphis sp.	0	0	0.552486	0.552486
Callilepis concolor	0	0.552486	0	0.552486
Calliptamus barbarus	0.552486	1.10497	0.552486	2.20994
Calomicrus circumfusus	0	0.552486	0	0.552486
Camponotus cruentatus	0	0.552486	0.552486	1.10497
Capitophorus elaeagni	0	0.552486	0	0.552486
Capsodes sp.1	2.76243	1.65746	3.31492	7.73481
Cecidomyiidae	0.552486	0.552486	0	1.10497
Ceratozetidae 1	0	0	0.552486	0.552486
Ceratozetidae 3	0	0	1.10497	1.10497
Chalcoscirtus infimus	0.552486	0.552486	0	1.10497
Chalcoscirtus sp.	0	0	0.552486	0.552486
Chamobatidae 1	0	0	0.552486	0.552486
Chironomidae	0	0.552486	0	0.552486
Chrysocrambus sp.1	0	0	0.552486	0.552486
Chrysocrambus sp.5	0	0	0.552486	0.552486
Cnephasia longana	0.552486	0	0	0.552486
Coleophora albicosta	0.552486	0	0	0.552486
Coleoptera 1	0	0.552486	0	0.552486
Coleoptera 2	0	0	0.552486	0.552486
Coleoptera 3	0.552486	1.10497	0.552486	2.20994
Coleoptera 4	0	0.552486	0	0.552486
Coleoptera 5	0	0.552486	0	0.552486
Coleoptera 6	0	0.552486	0	0.552486
Curculionidae 1	0	0	0.552486	0.552486
Curculionidae 2	0	1.10497	0	1.10497
Curculionidae 3	0	0.552486	0.552486	1.10497
Delphacidae	0.552486	1.10497	0.552486	2.20994
Dicyphus sp.	0	0.552486	0	0.552486
Dilophus sp. 1	0	1.65746	0	1.65746
Diplazon tetragonus*	0	0	0.552486	0.552486
Dolerus sp.1	0.552486	0	0	0.552486
Dolerus sp.2	0.552486	0	0	0.552486
Dolerus sp.3	0	0.552486	0	0.552486
Dolichopodidae	0	0	0.552486	0.552486
Drassodes pubescens	0	0	1.65746	1.65746
Dysspastus fallax	0.552486	0	0	0.552486
Elateridae 1	0	0.552486	0	0.552486
Elateridae 3	0	0.552486	0	0.552486
Elateridae 4	0	0.552486	0.552486	1.10497
Eluma sp.2	0	0	0.552486	0.552486
Entomobryidae 1	0.552486	0.552486	0	1.10497
Entomobryomorpha	0	0.552486	0	0.552486
Episyrphus sp.	0	0	0.552486	0.552486
Eriophyidae 1	0	0.552486	0	0.552486
Eriophyidae 2	0	0	1.10497	1.10497
Eriophyidae 3	0	1.10497	0	1.10497
Eriophyidae 4	0	0.552486	0.552486	1.10497
Eriophyidae 5	0.552486	0	0	0.552486
Eriophyidae 6	0.552486	0	0.552486	1.10497
Eriophyidae 7	0	0.552486	0	0.552486
Euceraphis punctipennis	0	0	0.552486	0.552486
Eumerus pulchellus	1.10497	0	0	1.10497
Eupodidae 1	0.552486	0.552486	0.552486	1.65746
Eustigmaeus sp.	0	0	0.552486	0.552486
Eutrombidiidae 1	0.552486	0	0	0.552486
Eutrombidiidae 2	0.552486	0	0	0.552486
Exapion sp.1	0	0	0.552486	0.552486
Formica sanguinea	0	0	0.552486	0.552486
Formica selysi*	0	0.552486	0	0.552486
Formica sp.1	0.552486	0.552486	1.10497	2.20994
Formicidae	0	1.10497	0.552486	1.65746
Gastropoda 1	0.552486	0	0	0.552486
Gastropoda 2	0	0	1.10497	1.10497
Geoica utricularia	0	0	0.552486	0.552486
Geometridae 1	0	0	0.552486	0.552486
Geometridae 2	0.552486	0	0	0.552486
Gnaphosidae	0	1.10497	0	1.10497
Gonioctena olivacea	0	1.10497	0.552486	1.65746
Haematoloma dorsata	0	0.552486	0	0.552486
Halticus sp.	0.552486	0	0	0.552486
Haplodrassus signifer	0.552486	0	0	0.552486
Heliophanus cupreus	0.552486	1.10497	2.20994	3.8674
Heliophanus flavipes	0.552486	0	0	0.552486
Heliophanus kochii	0.552486	0	2.20994	2.76243
Heliophanus sp.2	0	0	0.552486	0.552486
Heliophanus sp.8	0.552486	0	0.552486	1.10497
Heliophanus sp.9	0	1.10497	0.552486	1.65746
Heliophanus tribulosus	0	0	1.10497	1.10497
Heliothis peltigera	1.10497	0.552486	0.552486	2.20994
Heterocordylus tibialis	0.552486	0	0	0.552486
Hogna radiata	0.552486	0	0	0.552486
Hoplodrina ambigua	0	0.552486	0	0.552486
Horistus orientalis	1.10497	0	0.552486	1.65746
Horvathiolus superbus	0	1.10497	0.552486	1.65746
Hypera arator	0	0.552486	0	0.552486
Iberattus sp.	0.552486	0.552486	0.552486	1.65746
Ichneumonidae 4	0	0.552486	0	0.552486
Idaea sp.	0	0	0.552486	0.552486
Insecta 1	0.552486	0	0.552486	1.10497
Insecta 3	0	0	0.552486	0.552486
Insecta 4	0.552486	0	0	0.552486
Insecta 5	2.20994	1.10497	0.552486	3.8674
Insecta 7	0.552486	0	0.552486	1.10497
Insecta 9	0	0.552486	0	0.552486
Isoperla grammatica	0	0	1.10497	1.10497
Issidae 1	1.10497	0.552486	1.10497	2.76243
Isturgia miniosaria	0	0.552486	0	0.552486
Julidae	0	0	1.10497	1.10497
Lagria sp.	0	0	0.552486	0.552486
Lasius brunneus	0.552486	0	0	0.552486
Lasius sp.1	2.20994	1.10497	4.41989	7.73481
Lepidoptera 2	0	0.552486	0	0.552486
Lepidoptera 3	0.552486	0	0	0.552486
Linyphiidae	0	0	0.552486	0.552486
Liposcelis bostrychophila	0	0	0.552486	0.552486
Lluciapomaresius asturiensis	0	0.552486	0	0.552486
Lumbricidae 1	1.10497	0	0	1.10497
Lumbricidae 2	0	0	0.552486	0.552486
Minettia sp.	0	0.552486	0.552486	1.10497
Mintho rufiventris	1.10497	0	0	1.10497
Miridae 1	0	0.552486	0	0.552486
Mollusca 1	1.10497	0	0	1.10497
Mollusca 2	0	0	0.552486	0.552486
Monophadnoides ruficruris	0	0.552486	0	0.552486
Mycetophilidae	0.552486	0	0	0.552486
Myrmeleotettix maculatus	0	0.552486	0	0.552486
Nanorchestidae 1	0	0.552486	0	0.552486
Nanorchestidae 2	0	0.552486	0	0.552486
Neanuridae	0	0.552486	0	0.552486
Neomyia cornicina	0.552486	0	0	0.552486
Neotelphusa cisti	0.552486	0	0.552486	1.10497
Nomisia exornata	0.552486	1.10497	1.65746	3.31492
Odonata 1	0	1.10497	0	1.10497
Odontoscelis lineola	0	0	0.552486	0.552486
Oedipoda sp.	0	0.552486	0	0.552486
Olibrus sp.1	0.552486	0	0	0.552486
Olibrus sp.2	0	0.552486	0	0.552486
Oniscidae	0	0	0.552486	0.552486
Oniscus sp.1	1.10497	1.65746	1.10497	3.8674
Oniscus sp.4	0	0	0.552486	0.552486
Oniscus sp.5	0	0	0.552486	0.552486
Oniscus sp.6	0.552486	0	0	0.552486
Oribatulidae 1	0	0.552486	0	0.552486
Pachyxyphus lineellus	0	0	0.552486	0.552486
Pardosa hortensis	0	0	0.552486	0.552486
Pardosa sp.	0.552486	0	0	0.552486
Pellenes sp.1	0	0	0.552486	0.552486
Periclista sp.	0	0.552486	0	0.552486
Peridroma saucia	0	1.10497	0	1.10497
Phalangiidae 1	0	0.552486	0	0.552486
Phalangium sp.	1.10497	0	1.10497	2.20994
Phlegra sp.	0.552486	0	0	0.552486
Pholcus opilionoides	0.552486	0.552486	0.552486	1.65746
Phyllodromica sp.11	3.8674	2.20994	1.65746	7.73481
Phyllodromica sp.2	0	1.10497	0	1.10497
Phyllodromica sp.4	0	0	0.552486	0.552486
Phyllodromica sp.5	0	0.552486	0	0.552486
Platycleis sp.1	0	1.10497	0	1.10497
Platycleis sp.2	0.552486	0	0	0.552486
Platycleis sp.3	0.552486	1.10497	0	1.65746
Plinthisus brevipennis	0	0	0.552486	0.552486
Poecilochroa albomaculata	0	0	0.552486	0.552486
Polymixis xanthomista	0	0.552486	0	0.552486
Polyxenus lagurus	0	0	0.552486	0.552486
Porcellio scaber	0.552486	0	0	0.552486
Pseudeuophrys sp.	0	0	0.552486	0.552486
Psilopa marginella	0	1.10497	0	1.10497
Psyllidae 1	1.10497	1.10497	0	2.20994
Psylliodes sp.1	0	0	0.552486	0.552486
Psylliodes sp.2	0	0.552486	0.552486	1.10497
Psylliodes sp.3	0	0	0.552486	0.552486
Pulchellodromus pulchellus	0	0	0.552486	0.552486
Rhogogaster sp.	0	0.552486	0	0.552486
Rhoptria asperaria	0	0	0.552486	0.552486
Rhynocoris erythropus	0	0	0.552486	0.552486
Salticidae 1	0	0	0.552486	0.552486
Salticidae 2	0.552486	0	0.552486	1.10497
Salticidae 3	0	1.65746	0.552486	2.20994
Salticidae 5	0.552486	0	0	0.552486
Salticidae 6	0	0	0.552486	0.552486
Salticidae 7	0.552486	0.552486	0	1.10497
Salticus scenicus	0	0	2.20994	2.20994
Salticus sp.	0	1.65746	0	1.65746
Sarcoptiformes 1	0	0	0.552486	0.552486
Sarcoptiformes 2	0.552486	0.552486	0	1.10497
Sarcoptiformes 4	0	0.552486	0	0.552486
Sarcoptiformes 5	0.552486	0	0	0.552486
Sarcoptiformes 6	0.552486	0.552486	0.552486	1.65746
Scheloribatidae	0.552486	0	0	0.552486
Scutacaridae 1	1.10497	0.552486	0	1.65746
Scutacaridae 2	0.552486	0	0	0.552486
Scythrididae	0	0	0.552486	0.552486
Scythris sp.	0.552486	0	0	0.552486
Siphona geniculata	0	0	0.552486	0.552486
Sitobion avenae	0	0.552486	0	0.552486
Sitona sp.	0	0	0.552486	0.552486
Spilostethus saxatilis	0.552486	0	0	0.552486
Symphypleona	0	0	0.552486	0.552486
Synema globosum	0	0	1.10497	1.10497
Syromastus rhombeus	0.552486	0	0	0.552486
Talitroides topitotum	5.52486	6.07735	5.52486	17.1271
Tapinoma sp.1	0	0	3.31492	3.31492
Tenebrionidae 1	1.65746	1.65746	0	3.31492
Tenthredo sp.	1.10497	0	0	1.10497
Tenthredopsis nassata	0	0	0.552486	0.552486
Termitidae	0.552486	0	0	0.552486
Tetramorium sp.1	0	0	1.10497	1.10497
Tetramorium sp.3	0	0	0.552486	0.552486
Tetramorium sp.5	0.552486	0	0	0.552486
Tetrix undulata	0	0	0.552486	0.552486
Tettigoniidae	0	0.552486	0	0.552486
Textrix pinicola	0	0	0.552486	0.552486
Thereva sp.	0	0.552486	0	0.552486
Theridiidae 1	0.552486	0.552486	0	1.10497
Theridion harmsi	0.552486	1.10497	0	1.65746
Thomisidae 1	0	0.552486	0	0.552486
Thomisidae 2	0	0.552486	1.10497	1.65746
Thomisidae 3	0.552486	0	0	0.552486
Tipula sp.1	1.10497	0	0.552486	1.65746
Tipulidae 1	1.10497	0	0.552486	1.65746
Trixagus leseigneuri	0	0	0.552486	0.552486
Trombiculidae 1	0.552486	0	0	0.552486
Trombiculidae 2	2.76243	1.10497	1.10497	4.97238
Typhlodromus transvaalensis	0	0.552486	0	0.552486
Urodinychidae	0.552486	0	0	0.552486
Utecha sp.1	0.552486	0	0	0.552486
Utecha sp.4	0.552486	0	0.552486	1.10497
Walckenaeria sp.	0	0	0.552486	0.552486
Xysticus sp.1	0	1.10497	1.65746	2.76243
Xysticus sp.2	0	1.10497	0	1.10497
Zelotes sp.1	0	0.552486	0	0.552486
Zelotes sp.2	0	0.552486	0	0.552486
Zelotes thorelli	0	0.552486	0	0.552486
Zodarion costapratae	0	0.552486	0	0.552486
Zodarion duriense	0	0.552486	0	0.552486
Grand Total	29.8343	34.2541	35.9116	100
