# Supplementary material for: The impact of wildfires on the diet of Podarcis lusitanicus revealed by DNA metabarcoding
Source: PLoS One. 2025 Oct 1;20(10):e0319238. doi: 10.1371/journal.pone.0319238 (PMC12488016; doi:10.1371/journal.pone.0319238)
Supplement: S11 Table — (XLSX) [file pone.0319238.s011.xlsx]

## Sheet: S11 Table
S11 Table. Frequency of occurrence of families of prey items present in the diet of Podarcis lusitanicus from areas burned in 2016 (BU16), burned in 2022 (BU22) and unburned areas (UN).
Family	Fire_2016 (%)	Fire_2022 (%)	Unburned (%)	Grand Total (%)
Acrididae	1.13636	2.27273	1.70455	5.11364
Agelenidae	0	0	0.568182	0.568182
Anthomyiidae	0.568182	0	0	0.568182
Aphididae	0	1.13636	1.13636	2.27273
Armadillidiidae	0	0.568182	1.13636	1.70455
Attelabidae	0.568182	0	0	0.568182
Autostichidae	0.568182	0	0	0.568182
Berytidae	0	0	0.568182	0.568182
Bibionidae	0	1.70455	0	1.70455
Bourletiellidae	1.13636	1.13636	0	2.27273
Brachychthoniidae	0	0.568182	0	0.568182
Brentidae	1.13636	0	0.568182	1.70455
Brevitalitridae	5.68182	6.25	5.68182	17.6136
Calliphoridae	0	0.568182	0	0.568182
Carabidae	0.568182	0.568182	0	1.13636
Cecidomyiidae	0.568182	0.568182	0	1.13636
Ceratozetidae	0	0	1.70455	1.70455
Cercopidae	0	0.568182	0	0.568182
Chamobatidae	0	0	0.568182	0.568182
Chironomidae	0	0.568182	0	0.568182
Chrysomelidae	0	2.27273	1.13636	3.40909
Cicadellidae	0.568182	1.70455	0.568182	2.84091
Coleophoridae	0.568182	0	0	0.568182
Coreidae	0.568182	0	0	0.568182
Crambidae	0	0	0.568182	0.568182
Curculionidae	3.40909	2.84091	2.84091	9.09091
Delphacidae	0.568182	1.13636	0.568182	2.27273
Depressariidae	0.568182	0	0	0.568182
Dolichopodidae	0	0	0.568182	0.568182
Ectobiidae	3.97727	2.27273	1.70455	7.95455
Elateridae	0	1.13636	0.568182	1.70455
Entomobryidae	0.568182	0.568182	0	1.13636
Ephydridae	0	1.13636	0	1.13636
Eriophyidae	0.568182	2.84091	2.27273	5.68182
Eupodidae	0.568182	0.568182	0.568182	1.70455
Eutrombidiidae	0.568182	0	0	0.568182
Formicidae	4.54545	3.40909	10.2273	18.1818
Gelechiidae	0.568182	0	0.568182	1.13636
Geometridae	1.13636	0.568182	1.70455	3.40909
Gnaphosidae	1.13636	3.40909	3.40909	7.95455
Ichneumonidae	0	0.568182	0.568182	1.13636
Issidae	1.13636	0.568182	1.13636	2.84091
Julidae	0	0	1.13636	1.13636
Lauxaniidae	0	0.568182	0.568182	1.13636
Linyphiidae	0.568182	1.13636	1.70455	3.40909
Liposcelididae	0	0	0.568182	0.568182
Lumbricidae	1.13636	0	0.568182	1.70455
Lycosidae	1.13636	0.568182	3.40909	5.11364
Lygaeidae	0.568182	1.13636	0.568182	2.27273
Melyridae	0	0	0.568182	0.568182
Miridae	5.11364	2.84091	3.97727	11.9318
Muscidae	0.568182	0	0	0.568182
Mycetophilidae	0.568182	0	0	0.568182
Nanorchestidae	0	1.13636	0	1.13636
Neanuridae	0	0.568182	0	0.568182
Nitidulidae	0	0	0.568182	0.568182
Noctuidae	1.13636	3.40909	0.568182	5.11364
Oniscidae	1.70455	1.70455	2.27273	5.68182
Oribatulidae	0	0.568182	0	0.568182
Perlodidae	0	0	1.13636	1.13636
Phalacridae	0.568182	0.568182	0	1.13636
Phalangiidae	1.13636	0.568182	1.13636	2.84091
Philodromidae	0	0	0.568182	0.568182
Pholcidae	0.568182	0.568182	0.568182	1.70455
Phytoseiidae	0	0.568182	0	0.568182
Polyxenidae	0	0	0.568182	0.568182
Porcellionidae	0.568182	0	0	0.568182
Psyllidae	1.13636	1.13636	0	2.27273
Pyralidae	0	0	0.568182	0.568182
Reduviidae	0	0	0.568182	0.568182
Rhyparochromidae	0	0	0.568182	0.568182
Salticidae	5.11364	6.25	10.2273	21.5909
Scheloribatidae	0.568182	0	0	0.568182
Scutacaridae	1.70455	0.568182	0	2.27273
Scutelleridae	0	0	0.568182	0.568182
Scythrididae	0.568182	0	0.568182	1.13636
Stigmaeidae	0	0	0.568182	0.568182
Syrphidae	1.13636	0	0.568182	1.70455
Tabanidae	1.13636	0	0	1.13636
Tachinidae	1.13636	0	0.568182	1.70455
Tenebrionidae	1.70455	1.70455	0.568182	3.97727
Tenthredinidae	2.84091	5.68182	1.13636	9.65909
Termitidae	0.568182	0	0	0.568182
Tetrigidae	0	0	0.568182	0.568182
Tettigoniidae	0.568182	2.27273	0	2.84091
Therevidae	0	0.568182	0	0.568182
Theridiidae	1.13636	1.70455	0	2.84091
Thomisidae	1.13636	2.27273	4.54545	7.95455
Thripidae	0	0	0.568182	0.568182
Throscidae	0	0	0.568182	0.568182
Tipulidae	2.27273	0	1.13636	3.40909
Tortricidae	0.568182	0	0.568182	1.13636
Trombiculidae	2.84091	1.13636	1.13636	5.11364
Urodinychidae	0.568182	0	0	0.568182
Zodariidae	0	1.13636	0	1.13636
Grand Total	29.5455	34.6591	35.7955	100
