# Supplementary material for: The impact of wildfires on the diet of Podarcis lusitanicus revealed by DNA metabarcoding
Source: PLoS One. 2025 Oct 1;20(10):e0319238. doi: 10.1371/journal.pone.0319238 (PMC12488016; doi:10.1371/journal.pone.0319238)
Supplement: S1 Fig — (XLSX) [file pone.0319238.s012.xlsx]

## Sheet: S1 Fig
S1 Fig. Mean NDVI values across sites with different fire regimes.
