# Supplementary material for: The impact of wildfires on the diet of Podarcis lusitanicus revealed by DNA metabarcoding
Source: PLoS One. 2025 Oct 1;20(10):e0319238. doi: 10.1371/journal.pone.0319238 (PMC12488016; doi:10.1371/journal.pone.0319238)
Supplement: S2 Fig — (XLSX) [file pone.0319238.s013.xlsx]

## Sheet: S2 Fig
S2 Fig. Linear regression of log-transformed SVL (logSVL) against log-transformed Weight (logWeight) for female (F) and male (M) individuals.
