# Supplementary material for: The impact of wildfires on the diet of Podarcis lusitanicus revealed by DNA metabarcoding
Source: PLoS One. 2025 Oct 1;20(10):e0319238. doi: 10.1371/journal.pone.0319238 (PMC12488016; doi:10.1371/journal.pone.0319238)
Supplement: S3 Fig — (XLSX) [file pone.0319238.s014.xlsx]

## Sheet: S3 Fig
S3 Fig. Boxplot showing the differences between sexes regarding the logSVL (A) and log Weight (B) across the different types of fire regimes - areas burned in 2016 (BU16), burned in 2022 (BU22) and unburned areas (UN).
