# Supplementary material for: The impact of wildfires on the diet of Podarcis lusitanicus revealed by DNA metabarcoding
Source: PLoS One. 2025 Oct 1;20(10):e0319238. doi: 10.1371/journal.pone.0319238 (PMC12488016; doi:10.1371/journal.pone.0319238)
Supplement: S4 Fig — (XLSX) [file pone.0319238.s015.xlsx]

## Sheet: S4 Fig
S4 Fig. Histogram representing the frequency of occurrence of the arthropod orders (total of 26) consumed.
