# Supplementary material for: The impact of wildfires on the diet of Podarcis lusitanicus revealed by DNA metabarcoding
Source: PLoS One. 2025 Oct 1;20(10):e0319238. doi: 10.1371/journal.pone.0319238 (PMC12488016; doi:10.1371/journal.pone.0319238)
Supplement: S5 Fig — Predictor variables had a significant effect when 95% confidence interval did not overlap 0. Areas burned in 2022 (BU22), and unburned areas (UNB) are compared with areas burned in 2016 regarding the fire regime sites. (XLSX) [file pone.0319238.s016.xlsx]

## Sheet: S5 Fig
S5 Fig. Estimated model coefficients and 95% confidence intervals (CIs) of the predictors used to model OTU and Family richness. Predictor variables had a significant effect when 95% confidence interval did not overlap 0. Areas burned in 2022 (BU22), and unburned areas (UNB) are compared with areas burned in 2016 regarding the type of fire.
