# Supplementary material for: The impact of wildfires on the diet of Podarcis lusitanicus revealed by DNA metabarcoding
Source: PLoS One. 2025 Oct 1;20(10):e0319238. doi: 10.1371/journal.pone.0319238 (PMC12488016; doi:10.1371/journal.pone.0319238)
Supplement: S6 Fig — For a detailed list of the top 10 OTUs, refer to S10 Table. (XLSX) [file pone.0319238.s017.xlsx]

## Sheet: S6 Fig
S6 Fig. Rank abundance plot for the 10 more abundant OTUs found in P. lusitanicus’ diet, among the different fire regime sites – areas burned in 2016 (BU16), burned in 2022 (BU22) and unburned areas (UN). For a detailed list of the top 10 OTUs, refer to S10 Table.
